# Supplementary material for: Benchmarking urinary cell transcriptomes for noninvasive differentiation of BK polyomavirus–associated nephropathy from T cell–mediated rejection
Source: JCI Insight. 2026 Jun 8;11(11):e201060. doi: 10.1172/jci.insight.201060 (PMC13313547; doi:10.1172/jci.insight.201060)
Supplement: Supplemental tables 1-44 [file jciinsight-11-201060-s339.xlsx]

## Sheet: ST-01A.
Supplemental Table 1A. Demographics and Clinical Characteristics of Adult Kidney Allograft Recipients.
Kidney Transplant Study groups	BKVN-P Group	BKVN-N Group	TCMR Group	NR Group
Kidney allograft recipients, N	6	4	19	24
Kidney allograft biopsy specimens, N	6	4	21	26
Biopsy matched urine specimens, N	7	4	21	26
Time from transplantation to biopsy, Days, median (IQR)	210 (149-244)	157 (132-168)	83 (27-246)	134 (100-398)
Kidney donor information
Age, yr, mean (SD)	51 (16)	51 (17)	48 (14)	45 (16)
Women, N (%)	5 (83)	2 (50)	10 (53)	13 (54)
Racial categories
White, N (%)	0 (0)	1 (25)	14 (74)	14 (58)
Black, N (%)	3 (50)	1 (25)	1 (5)	5 (21)
Other, N (%)	2 (33)	2 (50)	4 (21)	5 (21)
Deceased donor, N (%)	3 (50)	2 (50)	9 (47)	8 (33)
Kidney recipient information
Age, yr, mean (SD)	45 (15)	63 (11)	48 (15)	46 (14)
Women, N (%)	3 (50)	1 (25)	9 (47)	10 (42)
Racial categories
White, N (%)	2 (33)	2 (50)	7 (37)	9 (38)
Black, N (%)	4 (67)	0 (0)	7 (37)	8 (33)
Other, N (%)	0 (0)	2 (50)	5 (26)	7 (29)
Cause of native kidney disease
Diabetes mellitus, N (%)	0 (0)	0 (0)	4 (21)	8 (33)
Glomerular disease, N (%)	0 (0)	1 (25)	2 (11)	6 (25)
Hypertension, N (%)	4 (66)	2 (50)	5 (26)	4 (17)
Lupus nephritis, N (%)	1 (17)	0 (0)	1 (5)	0 (0)
Polycystic disease, N (%)	1 (17)	1 (25)	3 (16)	1 (4)
Other, N (%)	0 (0)	0 (0)	4 (21)	5 (21)
Induction therapy	6 (100)	4 (100)	18 (95)	24 (100)
Data available, N (%)
Antithymocyte globulin, N (%)	6 (100)	3 (75)	13 (68)	22 (92)
Basiliximab, N (%)	0 (0)	1 (25)	6 (32)	2 (8)
Maintenance therapy
Tacrolimus, N (%)	5 (83)	4 (100)	18 (95)	22 (85)
Mycophenolate mofetil, N (%)	4 (67)	4 (100)	17 (89)	23 (88)
Corticosteroid maintenance, N (%)	4 (67)	2 (50)	7 (37)	11 (42)
Serum creatinine at index biopsy, mg/dl, median (IQR)	1.53 (1.49-2.69)	2.38 (2.85-2.91)	2.53 (1.92-3.45)	1.42 (1.03-1.60)
DSA at index allograft biopsy A
Data available, N (%)	5 (83)	4 (100)	18 (95)	22 (92)
DSA present, n (%)	1 (20)	0 (0)	1 (6)	11 (50)
DSA against HLA Class I, n	1	0	1	2
DSA against HLA Class II, n	0	0	0	6
DSA against HLA Class I & II, n	0	0	0	3
A Donor HLA specific IgG antibodies (DSA) were detected in kidney allograft recipient using LABScreen Single Antigen (LSA) assays - LS1A04 for class I and LS2AO1 for class II antibodies - performed in a clinical histocompatibility laboratory. A DSA was considered positive if the mean fluorescence intensity (MFI) exceeded 2000.

## Sheet: ST-01B.
Supplemental Table 1B. Allograft Biopsy Histopathology Characteristics.
Kidney Transplant Study groups	BKVN-P Group	BKVN-N Group	TCMR Group	NR Group
Kidney allograft biopsy findingsA
Number of glomeruli, median (IQR)	11 (5.25-19)	19 (16.5-21)	15 (12-21)	15 (10-19.25)
Banff acute lesion scores, median (IQR)c
Tubulitis (t) score	3 (3-3)	0.5 (0-1)	2 (2-3)	0 (0-0)
Interstitial inflammation (i) score	3 (3-3)	1 (0.75-1)	3 (2-3)	0 (0-0)
Glomerulitis (g) score	0 (0-2.5)	0 (0-0.25)	0 (0-1)	0 (0-0)
Peritubular capillaritis (ptc) score	1.5 (1-2)	0 (0-0)	2 (1-3)	0 (0-0)
Vascular inflammation (v) score	0 (0-0)	0 (0-0.5)	0 (0-0)	0 (0-0)
Banff chronic lesion scores, median (IQR)
Tubular atrophy (ct) score	1 (0-1)	0 (0-0)	0 (0-1)	0 (0-0)
Interstitial fibrosis (ci) score	1 (0-1)	0 (0-0)	0 (0-1)	0 (0-0)
Chronic glomerulopathy (cg) score	0 (0-0)	0 (0-0)	0 (0-0)	0 (0-0)
Vascular fibrosis intimal thickening (cv) score	2 (1-2)	1 (0-2.25)	2 (1-2)	1 (0-2)
Arteriolar hyalinosis (ah) score	0 (0-0)	0 (0-0.25)	0 (0-0)	0 (0-0)
Positive staining for SV40 large T antigen, N (%)	7 (100)	4 (100)	0 (0)	0 (0)
Positive staining for complement component 4d, N (%)	0 (0)	0 (0)	0 (0)	0 (0)
B Kidney allograft biopsies were classified according to the Bannf 2019 update of the Banff '97 classification system.

## Sheet: ST-01C.
Supplemental Table 1C. Urinary RNA Characteristics.
Kidney Transplant Study groups	BKVN-P	BKVN-N	TCMR	NR
	Group	Group	Group	Group
Urinary cell transcriptomicsA
Total RNA, ug, median (IQR)	2.16 (0.87-2.54)	1.91 (1.19-2.78)	1.50 (0.85-2.66)	0.94 (0.54-1.63)
Total RNA purity, A260/A280, median (IQR)	2.01 (1.95-2.02)	2.01 (1.98-2.03)	1.97 (1.93-2.05)	1.93 (1.84-1.98)
Total RNA integrity, RNA integrity number, median (IQR)	6.5 (6.1-8.3)	5.0 (4.5-5.7)	6.8 (5.3-7.8)	5.5 (4.3-6.3)
A Data comparing urinary cell transcriptomes from the following biopsy-matched groups are provided in this report: BKVN-P vs. BKVN-N, 7 urine samples matched to 6 BKVN-P biopsies vs. 4 urine samples matched to BKVN-N biopsies; BKVN-P vs. NR, 7 urine samples matched to 6 BKVN-P biopsies vs. 26 urine samples matched to NR biopsies; BKVN-P vs. TCMR, 7 urine samples matched to 6 BKVN-P biopsies vs. 2…

## Sheet: ST-01D
Supplemental Table 1D. Sum of Acute Banff Lesion Scores.
Patient ID	Biopsy ID	Diagnostic Group	g + ptc + i + t + v	median (IQR)
1	1	BKVN-N	4	2 (0.75-3.25)
2	2	BKVN-N	0
3	3	BKVN-N	3
4	4	BKVN-N	1
5	5	BKVN-P	7	7 (7-9.25)
6	6	BKVN-P	10
7	7	BKVN-P	11
8	8	BKVN-P	7
9	9	BKVN-P	7
10	10	BKVN-P	7
11	11	NR	0	0 (0-0)
12	12	NR	0
13	13	NR	0
14	14	NR	0
15	15	NR	0
16	16	NR	0
17	17	NR	0
18	18	NR	0
19	18	NR	0
20	19	NR	0
21	20	NR	1
22	21	NR	0
23	22	NR	1
24	23	NR	0
25	24	NR	0
26	25	NR	0
27	26	NR	0
28	26	NR	0
29	27	NR	2
30	28	NR	0
31	29	NR	0
32	30	NR	1
33	31	NR	0
34	32	NR	0
35	33	NR	0
36	34	NR	0
37	35	TCMR	10	7 (7-9)
38	36	TCMR	9
39	37	TCMR	7
40	37	TCMR	10
41	38	TCMR	7
42	39	TCMR	9
43	40	TCMR	10
44	41	TCMR	7
45	42	TCMR	8
46	42	TCMR	8
47	43	TCMR	8
48	44	TCMR	5
49	45	TCMR	5
50	46	TCMR	9
51	47	TCMR	6
52	48	TCMR	11
53	49	TCMR	6
54	50	TCMR	10
55	51	TCMR	6
56	52	TCMR	9
57	53	TCMR	7

## Sheet: ST-01E
Supplemental Table 1E. BKV VP1 mRNA copy numbers.
Patient ID	Biopsy ID	Urine ID	Diagnostic Group	BKV VP1 mRNA copy number	median (IQR)
1	1	1	BKVN-N	1921996250	8.22E+09 (3.79E+09 - 1.87E+10)
2	2	2	BKVN-N	4417016000
3	3	3	BKVN-N	12023204000
4	4	4	BKVN-N	38799840000
5	5	5	BKVN-P	50779958000	5.61E+09 (4.07E+09 - 3.49E+10)
6	6	6	BKVN-P	57262080000
7	7	7	BKVN-P	1037798750
8	8	8	BKVN-P	18984988000
9A	9	9	BKVN-P	5614554000
9	9	11	BKVN-P	3044182500
10	10	10	BKVN-P	5096280500
11	11	12	NR	41383.1	2.81E+03 (3.56E+02 - 1.62E+05)
12	12	13	NR	355.784
13	13	14	NR	816719
14	14	15	NR	7.0085e+06
15	15	16	NR	31337.9
16	16	17	NR	773378
17	17	18	NR	355.784
18	18	19	NR	4.22719e+06
18	19	20	NR	2702.24
19	20	21	NR	249635
20	21	22	NR	355.784
21	22	23	NR	2571.52
22	23	24	NR	1093.75
23	24	25	NR	1105.92
24	25	26	NR	132818
25	26	27	NR	n/a
26	27	28	NR	5829.42
26	28	29	NR	355.784
27	29	30	NR	355.784
28	30	31	NR	1497.43
29	31	32	NR	355.784
30	32	33	NR	1223.36
31	33	34	NR	6321.02
32	34	35	NR	2809.53
33	35	36	NR	30312.1
34	36	37	NR	5258544500
35	37	38	TCMR	355.784	2.51E+03 (3.56E+02 - 1.64E+04)
36	38	39	TCMR	2511.95
37	39	40	TCMR	2.20857e+06
37	40	41	TCMR	3.38347e+06
38	41	42	TCMR	1619.64
39	42	43	TCMR	30248.9
40	43	44	TCMR	2507.92
41	44	45	TCMR	1086.59
42	45	46	TCMR	355.784
42	46	47	TCMR	355.784
43	47	48	TCMR	782.776
44	48	49	TCMR	355.784
45	49	50	TCMR	16413.7
46	50	51	TCMR	101095
47	51	52	TCMR	3369.07
48	52	53	TCMR	355.784
49	53	54	TCMR	39950.3
50	54	55	TCMR	13848.6
51	55	56	TCMR	5667.1
52	56	57	TCMR	355.784
53	57	58	TCMR	9187.49
A Two urine samples were collected from Patient 9, one before (Sample 9) and one after the biopsy (Sample 10), corresponding to the same biopsy.

## Sheet: ST-02.
Supplemental Table 2. 1,058 DEGs Increased Abundance in BKVN-P (N=7) vs. NR (N=26).
EntrezGeneID	Symbol	logFC	AveExpr	t	PValue	adjPVal	B	FC
3627	CXCL10	5.39111	1.10719	6.3289	3.42593e-08	5.06952e-05	8.53485	41.9648
4283	CXCL9	5.25539	1.09351	5.8816	1.92652e-07	0.000135022	6.9558	38.1971
3507	IGHM	5.25016	-0.289322	5.62805	5.06576e-07	0.000264567	6.06788	38.0589
730249	IRG1	4.89231	-1.5225	7.05751	1.9803e-09	7.03282e-06	11.1289	29.6983
6373	CXCL11	4.82479	-0.334601	7.44703	4.27468e-10	3.79527e-06	12.5786	28.3405
6355	CCL8	4.70806	-1.42962	9.11141	6.32007e-13	1.12226e-08	18.3965	26.1377
27299	ADAMDEC1	4.39021	0.522923	6.84325	4.59397e-09	1.20539e-05	10.4249	20.9693
3620	IDO1	4.02543	1.84655	5.54736	6.8751e-07	0.000297759	5.80433	16.2845
79931	TNIP3	3.77764	0.147846	5.92438	1.63494e-07	0.000120965	7.12583	13.7146
3569	IL6	3.63743	-0.544604	5.49934	8.24119e-07	0.000322485	5.6203	12.4445
10964	IFI44L	3.51698	2.59309	4.42169	4.17498e-05	0.00297732	2.00503	11.4476
6354	CCL7	3.41597	-1.39843	5.98645	1.28801e-07	0.00010396	7.23125	10.6736
91543	RSAD2	3.38683	3.90551	4.14254	0.000109054	0.00506488	1.13912	10.4602
115362	GBP5	3.37019	5.444	3.96209	0.000199721	0.00681831	0.607669	10.3402
51513	ETV7	3.31848	0.629573	6.83464	4.75178e-09	1.20539e-05	10.4101	9.9761
6689	SPIB	3.29048	-1.19321	5.55169	6.7636e-07	0.000297759	5.76109	9.78439
29126	CD274	3.26598	2.69129	4.52388	2.91797e-05	0.00238508	2.33168	9.61964
3433	IFIT2	3.26429	4.44136	3.92608	0.000225002	0.00746797	0.483797	9.60835
219537	SMTNL1	3.24942	-0.600912	6.54646	1.46795e-08	2.60663e-05	9.27677	9.50986
941	CD80	3.24546	0.156364	6.6987	8.09504e-09	1.59715e-05	9.90962	9.48374
440068	CARD17	3.23056	-1.46992	5.48126	8.82194e-07	0.000323053	5.49873	9.38629
4843	NOS2	3.20824	0.0187137	4.81856	1.01976e-05	0.00147218	3.30701	9.24221
7130	TNFAIP6	3.1931	3.31811	3.17608	0.00235641	0.0273125	-1.6556	9.14572
6347	CCL2	3.17585	1.89142	4.83439	9.63065e-06	0.00143707	3.35583	9.03706
83416	FCRL5	3.16644	-1.07554	4.27838	6.8588e-05	0.00406942	1.56726	8.97829
5133	PDCD1	3.15978	0.2266	4.74298	1.33866e-05	0.00164292	3.05731	8.93696
3586	IL10	3.15476	-0.106436	6.10336	8.20787e-08	8.65327e-05	7.75502	8.90588
931	MS4A1	3.1535	-0.20142	3.82029	0.00031833	0.00893978	0.165759	8.89811
116071	BATF2	3.14495	1.2854	5.61066	5.41096e-07	0.000266896	6.03433	8.84555
80380	PDCD1LG2	3.0768	-0.424209	5.48049	8.84747e-07	0.000323053	5.53845	8.43742
2633	GBP1	3.06592	5.09607	4.26101	7.28051e-05	0.00416055	1.51392	8.37404
9934	P2RY14	3.05969	0.745707	4.23759	7.88904e-05	0.004285	1.41759	8.33791
3437	IFIT3	3.05678	4.36938	4.27551	6.92688e-05	0.00406942	1.5527	8.32115
56833	SLAMF8	3.02569	0.994224	5.31311	1.6571e-06	0.000459768	4.99055	8.14373
6614	SIGLEC1	3.01586	1.25855	4.95373	6.24383e-06	0.00106607	3.75906	8.08841
1234	CCR5	3.00618	1.4515	5.0107	5.07016e-06	0.000928153	3.95267	8.03436
9447	AIM2	2.99172	0.149265	5.32266	1.59911e-06	0.000457992	5.0166	7.9542
22797	TFEC	2.99153	2.96442	4.60525	2.18848e-05	0.00210058	2.5974	7.95316
930	CD19	2.98453	-1.4697	4.57553	2.43156e-05	0.0022314	2.50107	7.91467
2015	EMR1	2.98344	1.634	4.03089	0.000158815	0.00610406	0.759503	7.90871
3624	INHBA	2.96225	1.71862	4.91537	7.18005e-06	0.00119155	3.62772	7.79339
3601	IL15RA	2.95435	0.319308	7.24866	9.33542e-10	4.14423e-06	11.9003	7.7508
5027	P2RX7	2.95217	1.80585	6.10096	8.28437e-08	8.65327e-05	7.79321	7.73911
1536	CYBB	2.94965	5.12343	3.89027	0.000253175	0.00794281	0.384072	7.7256
10563	CXCL13	2.93518	-1.70445	4.74132	1.34667e-05	0.00164292	3.02558	7.64853
441168	FAM26F	2.93425	1.06705	6.05944	9.72366e-08	9.59239e-05	7.6301	7.64357
94	ACVRL1	2.92966	-0.42404	5.80196	2.61291e-07	0.000165705	6.67202	7.61932
11006	LILRB4	2.92641	2.06759	4.63705	1.95469e-05	0.00201799	2.69579	7.60214
5004	ORM1	2.92037	-1.64486	4.77213	1.20552e-05	0.00160691	3.11731	7.57039
952	CD38	2.91756	0.795075	5.1214	3.37534e-06	0.000749198	4.32978	7.55566
7941	PLA2G7	2.91311	1.8699	4.88131	8.12563e-06	0.00132373	3.51233	7.53242
5996	RGS1	2.9126	3.70394	4.14319	0.000108815	0.00506488	1.1206	7.52972
713	C1QB	2.88297	2.68464	3.77207	0.000372285	0.00961883	-0.0254413	7.37669
10148	EBI3	2.87914	-0.884717	6.03288	1.07718e-07	9.71657e-05	7.4462	7.35713
838	CASP5	2.87431	0.404663	4.24649	7.65225e-05	0.00421991	1.44959	7.33252
9034	CCRL2	2.86522	3.38534	3.29743	0.00164171	0.0220892	-1.34511	7.28649
169355	IDO2	2.86191	-1.34684	5.86589	2.04599e-07	0.000135022	6.84676	7.2698
51338	MS4A4A	2.85861	0.698453	4.84326	9.32672e-06	0.00143452	3.38959	7.25317
6507	SLC1A3	2.85516	1.26579	5.3665	1.35734e-06	0.000410211	5.17842	7.23581
94240	EPSTI1	2.84722	2.92807	4.62817	2.01741e-05	0.00203254	2.66886	7.19611
28514	DLL1	2.84336	0.00577815	5.12869	3.28573e-06	0.000748008	4.34808	7.17692
3394	IRF8	2.84141	2.15759	5.2334	2.22975e-06	0.000584864	4.71698	7.16722
973	CD79A	2.83331	-1.04918	3.97054	0.000194197	0.00675761	0.634566	7.12706
26253	CLEC4E	2.8252	3.1168	3.27004	0.00178243	0.0232043	-1.43417	7.0871
3002	GZMB	2.81981	0.16036	5.6007	5.61888e-07	0.000269661	5.96987	7.0607
115352	FCRL3	2.80343	-0.680619	3.87936	0.000262415	0.00806176	0.359813	6.98099
387837	CLEC12B	2.79516	-1.50842	5.44087	1.02697e-06	0.000331561	5.34723	6.9411
162517	FBXO39	2.78754	-1.8189	5.47	9.20396e-07	0.000323053	5.43969	6.9045
160364	CLEC12A	2.76772	1.16903	4.03971	0.000154198	0.00599861	0.795986	6.8103
3122	HLA-DRA	2.76468	6.23402	3.98264	0.000186542	0.00663814	0.671748	6.79599
84824	FCRLA	2.76452	-1.62936	4.61089	2.14516e-05	0.00208151	2.60719	6.79521
338339	CLEC4D	2.75124	0.974229	3.47676	0.000949181	0.0164596	-0.860093	6.73295
284677	C1orf204	2.7506	0.0926831	5.75549	3.11997e-07	0.000191039	6.51089	6.72997
115361	GBP4	2.73917	3.81764	5.31482	1.6466e-06	0.000459768	4.99729	6.67686
2867	FFAR2	2.7344	4.57177	2.88077	0.00549168	0.0449588	-2.3766	6.65481
4069	LYZ	2.72191	6.52624	4.02212	0.00016354	0.0061846	0.790966	6.59744
933	CD22	2.71199	1.44173	4.55506	2.61408e-05	0.00228661	2.42236	6.55227
5734	PTGER4	2.71131	3.43702	4.25725	7.37521e-05	0.00416055	1.47597	6.54914
719	C3AR1	2.69335	2.86607	3.20372	0.00217168	0.0260557	-1.61842	6.46812
3759	KCNJ2	2.68646	3.2938	3.35256	0.00138959	0.0202268	-1.21403	6.4373
57823	SLAMF7	2.68535	3.24292	4.01265	0.000168795	0.00631009	0.714086	6.43237
64116	SLC39A8	2.68505	2.64162	4.61846	2.08827e-05	0.00204869	2.63394	6.43105
50615	IL21R	2.68292	0.844908	4.60222	2.21218e-05	0.00210082	2.59039	6.42153
83417	FCRL4	2.68018	-2.1247	3.31482	0.00155788	0.0215356	-1.18864	6.40935
1514	CTSL	2.67395	4.51913	3.70727	0.000458735	0.010861	-0.177333	6.38173
9242	MSC	2.67144	0.217793	6.46978	1.97985e-08	3.19602e-05	9.07902	6.37065
1493	CTLA4	2.66642	-0.659634	3.85019	0.000288739	0.00844668	0.280287	6.3485
6352	CCL5	2.65987	2.42349	3.89968	0.00024546	0.00781692	0.352604	6.31977
109	ADCY3	2.65245	2.40375	5.58624	5.93519e-07	0.000277345	5.95467	6.28733
117289	TAGAP	2.65097	4.79596	3.09267	0.00300724	0.03156	-1.84128	6.28091
3559	IL2RA	2.65096	-0.027272	4.55563	2.60883e-05	0.00228661	2.44638	6.28083
2207	FCER1G	2.64833	3.55321	3.51171	0.000851469	0.0154439	-0.761117	6.26941
10993	SDS	2.63854	1.66165	4.73589	1.37315e-05	0.00164319	3.02366	6.22702
3123	HLA-DRB1	2.61385	5.10912	4.12018	0.000117626	0.00534168	1.07307	6.12137
93978	CLEC6A	2.61184	-1.66078	4.61922	2.08263e-05	0.00204869	2.60881	6.11281
3117	HLA-DQA1	2.59738	3.41765	4.00309	0.000174267	0.00636599	0.674057	6.05188
375686	SPATC1	2.58964	-0.392394	4.99293	5.41095e-06	0.000970528	3.87759	6.0195
9381	OTOF	2.58796	-0.903261	3.86408	0.000275899	0.00825267	0.314427	6.01248
2359	FPR3	2.58611	2.43419	4.10199	0.000125077	0.00547043	0.971131	6.00478
11274	USP18	2.57711	-0.303329	6.2131	5.36897e-08	7.3336e-05	8.11947	5.96743
4605	MYBL2	2.57144	0.0879061	5.03979	4.55742e-06	0.000906024	4.0443	5.94402
284021	MILR1	2.57047	0.720998	5.32601	1.5792e-06	0.000457992	5.03506	5.94001
1236	CCR7	2.56926	0.438665	4.66066	1.79705e-05	0.00194183	2.78226	5.93503
5079	PAX5	2.5625	-1.28831	3.16379	0.00244319	0.0279895	-1.61302	5.90729
101927336	LOC101927336	2.56077	-1.04021	5.4627	9.46037e-07	0.000323053	5.41283	5.90024
23312	DMXL2	2.55834	5.09759	3.62814	0.000590439	0.0126166	-0.38294	5.89032
129607	CMPK2	2.55337	2.56404	4.83654	9.55598e-06	0.00143707	3.35814	5.87003
9332	CD163	2.55223	3.07959	3.52949	0.000805515	0.0149775	-0.736795	5.86538
6324	SCN1B	2.55014	-0.00240415	4.66437	1.77341e-05	0.00194183	2.79905	5.85689
118932	ANKRD22	2.54371	1.46468	6.11511	7.84359e-08	8.65327e-05	7.84806	5.83086
10223	GPA33	2.52003	-1.9505	3.30404	0.00160934	0.0219486	-1.2102	5.73592
116369	SLC26A8	2.51614	-0.149624	4.86833	8.51731e-06	0.00137493	3.47247	5.72048
644844	PHGR1	2.51588	-2.93711	3.31907	0.00153801	0.0213864	-1.16232	5.71948
129807	NEU4	2.51348	-0.627089	4.14692	0.000107447	0.00506488	1.15953	5.70995
8828	NRP2	2.50718	2.19823	4.60219	2.21238e-05	0.00210082	2.57387	5.68506
4583	MUC2	2.5055	1.90414	3.14955	0.0025475	0.0285942	-1.78052	5.67848
3902	LAG3	2.50465	-0.280216	3.65569	0.000540948	0.0118757	-0.290536	5.67513
2209	FCGR1A	2.50407	2.10285	5.21335	2.40206e-06	0.00060104	4.6467	5.67284
6504	SLAMF1	2.50223	0.427064	4.27479	6.94393e-05	0.00406942	1.54561	5.66559
54739	XAF1	2.50133	3.79427	4.077	0.000136057	0.00572502	0.914089	5.66207
202309	GAPT	2.501	1.76705	3.45135	0.00102678	0.0171242	-0.958326	5.66078
11182	SLC2A6	2.49473	2.0283	5.16872	2.83394e-06	0.000670963	4.49184	5.63621
712	C1QA	2.48006	2.39232	3.656	0.000540408	0.0118757	-0.375285	5.57921
3009	HIST1H1B	2.46486	1.90136	3.53751	0.000785562	0.0147455	-0.707256	5.52072
497189	TIFAB	2.46483	-1.73262	4.75482	1.28293e-05	0.00164292	3.05676	5.52063
23415	KCNH4	2.46433	-0.638086	4.74481	1.32988e-05	0.00164292	3.06023	5.51871
374383	NCR3LG1	2.45981	1.37253	4.95375	6.24336e-06	0.00106607	3.75603	5.50145
3903	LAIR1	2.45667	2.89118	4.62075	2.0713e-05	0.00204869	2.6381	5.48947
4683	NBN	2.44782	4.41769	3.78013	0.000362701	0.00950275	0.0366152	5.45591
3514	IGKC	2.44702	-2.86701	3.53913	0.00078159	0.0147176	-0.580271	5.4529
388813	LOC388813	2.44354	-1.70658	4.55721	2.59429e-05	0.00228661	2.42599	5.43974
3113	HLA-DPA1	2.44058	5.2343	3.61211	0.000621199	0.0129629	-0.434184	5.42861
7124	TNF	2.43495	2.6065	3.98784	0.000183345	0.0065831	0.618369	5.40744
972	CD74	2.42866	7.24643	3.97228	0.00019308	0.00675761	0.643162	5.38394
8638	OASL	2.42581	2.8648	4.46073	3.64251e-05	0.00268382	2.11158	5.37329
962	CD48	2.42346	2.9401	3.83063	0.000307785	0.00878673	0.144342	5.36455
51676	ASB2	2.42228	-0.106344	3.40031	0.00120126	0.0187867	-1.00476	5.36019
1240	CMKLR1	2.42134	0.706612	4.79632	1.10495e-05	0.00154493	3.23114	5.35667
2537	IFI6	2.41824	3.83286	3.85605	0.000283249	0.00836882	0.242139	5.34519
834	CASP1	2.4166	3.27911	3.60861	0.00062812	0.0129994	-0.50238	5.33913
100132891	MSC-AS1	2.41335	0.242798	6.77778	5.93854e-09	1.31813e-05	10.2005	5.32711
118788	PIK3AP1	2.40626	5.20076	3.6555	0.00054128	0.0118757	-0.302811	5.30099
58475	MS4A7	2.40375	2.41696	4.52872	2.86864e-05	0.00238508	2.33216	5.29177
1305	COL13A1	2.39643	-0.711427	4.67208	1.72535e-05	0.00191482	2.82429	5.26497
8685	MARCO	2.39116	1.58085	3.19063	0.00225743	0.0265641	-1.66452	5.2458
9023	CH25H	2.38579	-1.98299	3.92733	0.000224072	0.00745102	0.50925	5.22629
51191	HERC5	2.38273	2.37968	4.26161	7.26544e-05	0.00416055	1.46811	5.21524
7185	TRAF1	2.38225	3.86067	3.92506	0.000225762	0.0074708	0.449907	5.21351
221400	TDRD6	2.38111	0.65726	4.14514	0.000108096	0.00506488	1.13739	5.20939
114769	CARD16	2.37936	2.16141	3.54196	0.000774695	0.0146188	-0.706574	5.20308
56667	MUC13	2.37934	-0.789827	3.25873	0.00184383	0.0236567	-1.42357	5.20298
94015	TTYH2	2.37478	0.626663	6.16022	6.58873e-08	8.35686e-05	7.98719	5.18655
3574	IL7	2.36892	1.66567	5.39578	1.21635e-06	0.000378924	5.2833	5.16553
2210	FCGR1B	2.36477	0.906975	4.5329	2.82663e-05	0.00238508	2.35822	5.15072
10485	C1orf61	2.36074	0.655719	4.73474	1.37881e-05	0.00164319	3.02307	5.13634
4063	LY9	2.34687	0.485822	4.6942	1.59425e-05	0.00182691	2.89661	5.0872
7226	TRPM2	2.3435	2.26514	4.23752	7.89094e-05	0.004285	1.39265	5.07531
3783	KCNN4	2.34229	1.35756	5.61678	5.28685e-07	0.000266896	6.06055	5.07107
3115	HLA-DPB1	2.34122	4.13489	3.71261	0.000450936	0.0107625	-0.186224	5.06733
401247	LINC00243	2.34006	-0.116069	4.20915	8.6948e-05	0.00454099	1.34549	5.06324
80231	CXorf21	2.33963	0.787435	4.54573	2.7016e-05	0.00232875	2.40496	5.06174
10457	GPNMB	2.33195	4.11973	2.88693	0.00539833	0.044523	-2.4203	5.03486
100	ADA	2.32107	0.446843	4.484	3.3572e-05	0.00258068	2.21135	4.99703
55601	DDX60	2.32106	3.75601	4.50327	3.13742e-05	0.00247906	2.26321	4.997
8340	HIST1H2BL	2.30931	-0.217429	3.74453	0.000406924	0.0101201	-0.0345941	4.95645
6775	STAT4	2.28891	1.69993	4.32175	5.90663e-05	0.00370615	1.6655	4.88685
2921	CXCL3	2.27365	2.07111	3.52912	0.000806436	0.014979	-0.750034	4.83545
53831	GPR84	2.27196	1.43818	3.16067	0.00246571	0.0281677	-1.74336	4.82979
11213	IRAK3	2.27156	3.79395	2.93557	0.00471119	0.040923	-2.30035	4.82844
79772	MCTP1	2.2713	3.16351	3.5552	0.000743189	0.0142921	-0.660894	4.82757
2864	FFAR1	2.26967	-1.8732	3.89805	0.000246781	0.00782517	0.425761	4.82213
653567	TMEM236	2.26848	-1.72097	4.29125	6.56156e-05	0.00396305	1.59659	4.81816
5806	PTX3	2.26759	-0.545705	3.18217	0.00231449	0.0270303	-1.56884	4.81518
4973	OLR1	2.26725	4.11451	3.4699	0.000969578	0.0164912	-0.874173	4.81403
3434	IFIT1	2.26624	3.12616	3.3936	0.00122619	0.0189995	-1.11559	4.81069
8519	IFITM1	2.26517	2.09958	3.42535	0.00111243	0.0180232	-1.03653	4.8071
9450	LY86	2.26499	-0.270611	5.18435	2.67466e-06	0.000641811	4.52162	4.80651
80832	APOL4	2.25153	0.448518	4.69412	1.5947e-05	0.00182691	2.89589	4.76187
6364	CCL20	2.2496	2.17988	2.88636	0.00540691	0.0445731	-2.46411	4.75552
221416	C6orf223	2.24653	0.401949	5.36539	1.36298e-06	0.000410211	5.16441	4.74541
10859	LILRB1	2.24586	2.15603	4.0022	0.000174785	0.00636599	0.658675	4.7432
5272	SERPINB9	2.2419	4.33984	3.42434	0.00111589	0.0180464	-0.990684	4.73018
10673	TNFSF13B	2.23916	2.81588	3.20384	0.00217095	0.0260557	-1.64549	4.72121
29015	SLC43A3	2.23913	2.1561	4.17841	9.65502e-05	0.00484306	1.20449	4.72113
714	C1QC	2.23237	2.49353	3.15106	0.00253623	0.0285695	-1.78887	4.69904
9050	PSTPIP2	2.2317	2.71896	4.55056	2.65596e-05	0.00231185	2.40403	4.69688
3753	KCNE1	2.23066	0.402368	3.57125	0.000706665	0.0138901	-0.55055	4.6935
353345	GPR141	2.22942	-0.108485	4.28437	6.71885e-05	0.00401706	1.58184	4.68944
2350	FOLR2	2.22937	-1.43191	3.92358	0.000226864	0.00747209	0.499402	4.68928
3007	HIST1H1D	2.22514	2.57499	3.86552	0.000274605	0.00825267	0.23777	4.67556
113730	KLHDC7B	2.22246	0.847235	4.8512	9.06254e-06	0.00143452	3.41528	4.66688
57559	STAMBPL1	2.22083	0.236178	4.55775	2.58929e-05	0.00228661	2.45294	4.66161
25903	OLFML2B	2.21819	0.382245	3.98327	0.000186153	0.0066376	0.64642	4.65311
7453	WARS	2.21608	4.48498	5.03772	4.59211e-06	0.000906024	4.04484	4.6463
29887	SNX10	2.21523	3.9232	4.03499	0.000156652	0.00603399	0.778727	4.64357
3119	HLA-DQB1	2.21361	3.7174	3.12715	0.00272005	0.0297979	-1.83866	4.63835
51284	TLR7	2.21231	-0.259067	3.99367	0.000179823	0.00650328	0.697084	4.63417
51266	CLEC1B	2.21221	-0.843283	4.09887	0.000126398	0.00551461	1.01913	4.63385
81030	ZBP1	2.20754	2.44239	3.7568	0.000391136	0.00983375	-0.0887262	4.61886
2191	FAP	2.19935	-0.844691	4.72584	1.42354e-05	0.00168518	2.99723	4.59271
80833	APOL3	2.19854	1.5741	4.68083	1.67228e-05	0.00187941	2.83828	4.59015
55332	DRAM1	2.19743	2.95956	4.62992	2.00492e-05	0.00203254	2.66703	4.58661
8778	SIGLEC5	2.19479	0.0770233	3.12957	0.0027009	0.0296993	-1.74077	4.57824
55509	BATF3	2.19378	-1.17017	4.49098	3.27589e-05	0.00256256	2.2235	4.57502
3290	HSD11B1	2.19187	-1.02745	3.9061	0.000240327	0.0077102	0.447512	4.56896
79574	EPS8L3	2.18684	-1.16018	3.20806	0.00214398	0.0257968	-1.49683	4.55306
56253	CRTAM	2.18129	-0.919394	3.97062	0.000194144	0.00675761	0.637542	4.53558
3109	HLA-DMB	2.17901	1.76971	4.37417	4.92588e-05	0.0032883	1.83401	4.52842
143689	PIWIL4	2.17813	-0.642924	4.23956	7.83623e-05	0.00428147	1.44895	4.52566
641	BLM	2.17418	0.0409814	4.19318	9.18156e-05	0.00471205	1.30487	4.5133
11262	SP140	2.17156	2.45619	3.81089	0.000328221	0.00913514	0.0720402	4.5051
3494	IGHA2	2.17148	-2.50319	2.84909	0.00599589	0.0475119	-2.30911	4.50485
54734	RAB39A	2.1699	-0.878899	4.58449	2.35566e-05	0.00219003	2.52234	4.49993
259307	IL4I1	2.16912	2.08506	4.84838	9.15545e-06	0.00143452	3.39363	4.49748
91351	DDX60L	2.16632	5.49442	3.09486	0.00298817	0.0314715	-1.82512	4.48876
9308	CD83	2.16457	4.51814	3.51324	0.000847413	0.0154175	-0.729736	4.48334
9111	NMI	2.16325	2.28827	4.13068	0.000113521	0.00519532	1.05202	4.47924
1116	CHI3L1	2.15922	2.35459	3.32329	0.00151851	0.0212316	-1.32936	4.46674
15	AANAT	2.15889	-0.864353	4.93771	6.61915e-06	0.00110883	3.66932	4.46571
79870	BAALC	2.15714	-1.70242	3.66593	0.000523578	0.0117835	-0.236363	4.46029
4486	MST1R	2.15686	0.793248	4.56841	2.49356e-05	0.00226043	2.47679	4.45943
23495	TNFRSF13B	2.15341	-2.63482	3.14559	0.00257729	0.028783	-1.60316	4.44879
3560	IL2RB	2.15339	1.7903	3.49158	0.000906506	0.0159691	-0.838983	4.44871
5739	PTGIR	2.1524	-0.824988	4.36485	5.08793e-05	0.00333948	1.83732	4.44567
6890	TAP1	2.14951	5.40929	4.31237	6.1009e-05	0.00378789	1.67067	4.43678
9839	ZEB2	2.1468	5.09839	3.50137	0.000879335	0.0156613	-0.753749	4.42845
374393	FAM111B	2.14598	-0.630164	4.06056	0.000143787	0.00580277	0.904105	4.42592
2352	FOLR3	2.14588	-0.38561	3.09996	0.00294429	0.0311386	-1.80586	4.42563
9404	LPXN	2.14543	2.68073	5.08359	3.87991e-06	0.000801111	4.19657	4.42425
10437	IFI30	2.14384	1.90492	3.2437	0.00192845	0.0242232	-1.53933	4.41936
8329	HIST1H2AI	2.1436	0.690969	3.77071	0.000373927	0.00963244	0.0159392	4.41864
375387	NRROS	2.14347	0.441682	5.21497	2.38764e-06	0.00060104	4.6419	4.41825
51311	TLR8	2.14027	2.55604	2.95699	0.00443503	0.0395544	-2.29231	4.40843
54557	SGTB	2.13676	2.67919	4.07553	0.000136734	0.00572639	0.881148	4.39774
9832	JAKMIP2	2.13235	-0.103254	4.10597	0.000123409	0.00547043	1.02494	4.38431
27074	LAMP3	2.12749	1.76162	4.52562	2.90017e-05	0.00238508	2.318	4.36958
10410	IFITM3	2.12742	3.99785	3.50704	0.000863944	0.0155117	-0.783568	4.36937
762	CA4	2.12465	0.524716	3.16296	0.00244922	0.0280405	-1.7121	4.36097
199675	C19orf59	2.12125	1.0882	3.39877	0.00120696	0.0188165	-1.07989	4.35071
4321	MMP12	2.10836	0.306479	2.86312	0.00576752	0.0462365	-2.46243	4.31201
6772	STAT1	2.10768	5.78613	4.21062	8.65111e-05	0.0045315	1.35697	4.30999
944	TNFSF8	2.10699	1.32534	3.67188	0.000513733	0.0116654	-0.313075	4.30791
1776	DNASE1L3	2.10363	-2.12737	3.1738	0.00237233	0.0274254	-1.55145	4.29789
123872	DNAAF1	2.10141	0.326879	5.44605	1.00717e-06	0.000331561	5.44584	4.29129
3240	HP	2.0999	-1.61845	3.1073	0.00288212	0.0307348	-1.71552	4.2868
155038	GIMAP8	2.0932	0.762009	3.90591	0.000240473	0.0077102	0.409902	4.26694
26279	PLA2G2D	2.0916	-2.60031	3.69594	0.000475691	0.0111282	-0.150924	4.26222
342510	CD300E	2.09114	2.3561	3.57576	0.000696695	0.0138403	-0.617795	4.26086
386597	RNF144A-AS1	2.08982	-1.64497	4.2225	8.30714e-05	0.00441646	1.39085	4.25695
4327	MMP19	2.08942	2.17029	3.76382	0.000382356	0.00972707	-0.0681306	4.25577
56548	CHST7	2.08931	0.92958	3.4646	0.000985607	0.0167158	-0.893405	4.25545
11074	TRIM31	2.08077	1.67827	3.03027	0.00360011	0.0350479	-2.10576	4.23032
84879	MFSD2A	2.07764	0.914086	5.01864	4.92477e-06	0.000920518	3.98021	4.22116
55016	2025-03-01	2.07196	2.06214	4.41853	4.22125e-05	0.00299827	1.97076	4.20458
3539	IGLC3	2.07171	-2.98084	3.05166	0.0033856	0.0337552	-1.82013	4.20386
64167	ERAP2	2.06965	2.47754	4.35126	5.33327e-05	0.00346519	1.74902	4.19785
8767	RIPK2	2.06737	3.03865	4.07124	0.000138719	0.00574963	0.867918	4.19123
7431	VIM	2.0596	7.10995	3.58344	0.000680047	0.0136985	-0.47161	4.16871
3134	HLA-F	2.05848	5.01203	3.72186	0.000437731	0.0105752	-0.132071	4.16547
80008	TMEM156	2.05562	-0.986647	3.82877	0.000309651	0.00881165	0.225639	4.15722
29785	CYP2S1	2.05348	-0.374024	4.78224	1.16244e-05	0.00158781	3.17929	4.15106
3003	GZMK	2.0507	-0.581691	3.08756	0.00305209	0.0318239	-1.79441	4.14307
28388	IGHV5-51	2.04832	-2.87179	3.75345	0.00039539	0.00987473	-0.000192546	4.13625
29992	PILRA	2.04606	3.54399	2.83321	0.00626429	0.0487232	-2.57379	4.12977
92797	HELB	2.04575	2.73195	4.5277	2.87899e-05	0.00238508	2.32372	4.12889
5698	PSMB9	2.04503	2.64706	4.06757	0.000140439	0.00574963	0.852374	4.12681
79370	BCL2L14	2.03746	-0.945093	4.80605	1.06686e-05	0.00152775	3.25141	4.10522
9881	TRANK1	2.03573	4.11263	4.21714	8.46063e-05	0.00446097	1.34925	4.10031
942	CD86	2.03025	1.99606	3.82571	0.000312765	0.00885411	0.121732	4.08475
389384	C6orf222	2.02994	0.165025	3.65944	0.000534514	0.0118581	-0.299786	4.08387
7293	TNFRSF4	2.02727	-0.15731	4.17642	9.7205e-05	0.00485647	1.25262	4.07634
640	BLK	2.02392	-1.67861	3.10909	0.00286715	0.0307196	-1.70438	4.06688
5025	P2RX4	2.02342	2.63499	4.52756	2.88033e-05	0.00238508	2.32373	4.06545
1880	GPR183	2.02252	2.73132	3.37619	0.00129318	0.0194108	-1.18472	4.06294
79908	BTNL8	2.01656	0.320307	2.98691	0.00407454	0.0375442	-2.1228	4.04617
10561	IFI44	2.01581	2.84431	3.96542	0.000197525	0.00679362	0.542692	4.04409
575	BAI1	2.0147	0.0528345	4.22311	8.28989e-05	0.00441646	1.38793	4.04096
958	CD40	2.01291	1.89999	5.70567	3.77199e-07	0.000216062	6.38101	4.03595
10346	TRIM22	2.01271	4.69658	3.63258	0.000582186	0.0125308	-0.404232	4.0354
4671	NAIP	2.01229	1.19077	3.38754	0.0012491	0.019154	-1.12738	4.03423
3779	KCNMB1	2.01137	-0.671725	4.06173	0.000143222	0.00579313	0.90759	4.03165
5376	PMP22	2.01098	1.20243	4.51552	3.00513e-05	0.0024037	2.30252	4.03055
729230	CCR2	2.0105	0.902947	3.35782	0.00136756	0.0200722	-1.16734	4.02922
4049	LTA	2.00625	-1.79807	3.91979	0.000229718	0.00753992	0.485172	4.01736
64231	MS4A6A	2.00554	2.43178	3.47771	0.000946385	0.0164417	-0.89889	4.01539
55340	GIMAP5	2.00432	-0.768221	3.37479	0.00129871	0.0194774	-1.04601	4.01199
128346	C1orf162	2.00367	1.44466	3.75068	0.000398934	0.00993531	-0.0878228	4.01018
23129	PLXND1	2.00309	2.94996	3.52085	0.000827537	0.0151861	-0.775713	4.00858
55423	SIRPG	2.00256	-1.26291	2.84396	0.00608131	0.0479511	-2.35557	4.0071
63967	CLSPN	2.00234	-0.330171	3.85738	0.000282024	0.00836043	0.295631	4.0065
84628	NTNG2	2.002	1.89078	3.15459	0.00251012	0.028408	-1.78179	4.00555
285533	RNF175	2.00037	0.774693	3.16721	0.00241878	0.0277995	-1.69327	4.00103
4814	NINJ1	1.99945	4.75543	2.90518	0.00513029	0.0432768	-2.33716	3.99847
285830	HLA-F-AS1	1.99938	0.685919	4.84552	9.25063e-06	0.00143452	3.39695	3.99829
84541	KBTBD8	1.99857	0.853176	4.76347	1.24366e-05	0.00161978	3.12397	3.99603
160365	CLECL1	1.99394	-2.08072	3.47477	0.000955049	0.0164787	-0.752396	3.98322
51313	FAM198B	1.99179	1.55482	4.16851	9.98554e-05	0.00489816	1.17995	3.97731
10871	CD300C	1.99119	0.0765705	3.66323	0.000528099	0.0118253	-0.274028	3.97565
256158	HMCN2	1.98998	1.037	3.7535	0.000395325	0.00987473	-0.097731	3.97231
3669	ISG20	1.98965	4.03209	3.27228	0.00177051	0.023066	-1.43293	3.97141
5168	ENPP2	1.98328	0.711775	4.08325	0.000133226	0.00565954	0.928243	3.95392
23643	LY96	1.97869	1.35103	3.29299	0.00166377	0.0222467	-1.38341	3.94134
2838	GPR15	1.97752	-2.70095	3.35961	0.00136015	0.0200316	-1.05342	3.93817
4001	LMNB1	1.97599	3.44639	2.99078	0.00402986	0.0373606	-2.19862	3.93398
92610	TIFA	1.97237	2.35178	4.36858	5.02239e-05	0.00332304	1.80329	3.92412
131540	ZDHHC19	1.97049	-1.4734	3.23169	0.00199869	0.0247494	-1.41115	3.91901
4317	MMP8	1.97017	-0.90482	2.87737	0.00554382	0.0451774	-2.316	3.91814
220002	CYB561A3	1.9668	3.16253	4.63104	1.99691e-05	0.00203254	2.66894	3.909
284415	VSTM1	1.96488	-1.24621	3.61097	0.000623435	0.0129629	-0.385899	3.90381
3662	IRF4	1.96373	1.59744	3.91204	0.000235671	0.00763651	0.38641	3.90069
29935	RPA4	1.96308	-2.93493	4.82169	1.00828e-05	0.00146755	3.14947	3.89894
26228	STAP1	1.96223	-1.27337	3.8178	0.000320928	0.00898851	0.194407	3.89663
23601	CLEC5A	1.96106	2.44663	3.30225	0.00161805	0.0220167	-1.38867	3.89348
220929	ZNF438	1.95483	2.39722	3.4188	0.00113505	0.0182399	-1.06807	3.8767
308	ANXA5	1.94678	4.84624	3.75599	0.000392154	0.00983541	-0.0398081	3.85512
79132	DHX58	1.94211	1.8401	6.01219	1.16654e-07	9.86397e-05	7.48349	3.84268
55647	RAB20	1.94207	2.77859	3.38277	0.00126747	0.0192364	-1.167	3.84256
3294	HSD17B2	1.94188	-1.26693	3.25396	0.00187029	0.0238411	-1.36328	3.84206
8439	NSMAF	1.94105	3.81066	3.15686	0.00249345	0.0283096	-1.74611	3.83984
4818	NKG7	1.93645	0.945059	2.87438	0.00559008	0.0453929	-2.41272	3.82762
144811	LACC1	1.93505	1.079	5.02809	4.75724e-06	0.000908325	4.01194	3.82391
26147	PHF19	1.93455	1.90934	4.72271	1.4396e-05	0.00169291	2.97209	3.82259
9047	SH2D2A	1.93446	0.227853	3.77201	0.000372365	0.00961883	0.0335932	3.82234
675	BRCA2	1.93425	1.26707	4.66118	1.79376e-05	0.00194183	2.77711	3.8218
255231	MCOLN2	1.93074	0.0447088	3.56705	0.00071606	0.0140162	-0.557536	3.81252
4940	OAS3	1.93028	4.74972	3.8332	0.000305216	0.00873529	0.194775	3.81129
3587	IL10RA	1.92351	4.49793	3.23957	0.00195234	0.0243967	-1.50881	3.79346
3458	IFNG	1.92138	-1.78786	2.82092	0.00647963	0.0496371	-2.37337	3.78784
9997	SCO2	1.91869	2.92247	3.88137	0.000260694	0.00805067	0.279905	3.7808
23586	DDX58	1.91832	3.53086	3.98708	0.000183808	0.0065831	0.61727	3.77983
55024	BANK1	1.91803	0.633198	3.78034	0.000362449	0.00950275	0.0267834	3.77906
8356	HIST1H3J	1.91309	0.159272	3.05169	0.00338532	0.0337552	-1.93533	3.76616
57876	MUC3A	1.91019	1.37581	3.32718	0.00150076	0.0211048	-1.32558	3.75859
126014	OSCAR	1.90883	1.97364	3.0908	0.00302357	0.0316752	-1.94935	3.75505
284417	TMEM150B	1.90727	-0.236736	3.88848	0.000254674	0.0079541	0.391348	3.75098
23179	RGL1	1.9061	1.91075	4.23363	7.99684e-05	0.00432729	1.37508	3.74794
146722	CD300LF	1.90467	1.7341	3.41468	0.00114951	0.0183171	-1.06378	3.74423
340152	ZC3H12D	1.89823	0.631243	3.76737	0.00037799	0.00968421	0.0013274	3.72755
64135	IFIH1	1.89575	4.01878	4.17248	9.85173e-05	0.00488651	1.2066	3.72116
2214	FCGR3A	1.89307	3.65772	2.96728	0.00430787	0.0389683	-2.25538	3.71425
1730	DIAPH2	1.89138	2.04833	4.71687	1.47003e-05	0.00171732	2.94969	3.7099
89857	KLHL6	1.89057	2.94181	3.88018	0.000261709	0.00806176	0.275148	3.70781
115004	MB21D1	1.89033	1.89465	4.63861	1.94384e-05	0.00201799	2.69212	3.70719
246778	IL27	1.88801	-1.50002	3.19835	0.00220646	0.0262606	-1.47897	3.70124
8564	KMO	1.88711	1.84034	4.11672	0.000119007	0.00537714	1.0074	3.69894
3988	LIPA	1.88429	3.60532	3.3711	0.00131338	0.0196145	-1.19353	3.6917
197259	MLKL	1.88425	2.50409	3.53355	0.000795339	0.0148799	-0.745033	3.6916
948	CD36	1.88246	1.71084	3.86585	0.000274301	0.00825267	0.24851	3.68704
4064	CD180	1.88181	0.566226	3.21569	0.00209602	0.0254724	-1.54399	3.68537
10537	UBD	1.88106	-2.41872	3.37404	0.00130167	0.0194889	-1.01601	3.68345
136	ADORA2B	1.8792	-1.17115	4.04091	0.000153575	0.00599861	0.84315	3.67871
388325	SCIMP	1.87833	0.239529	3.57644	0.000695211	0.0138403	-0.530244	3.67649
4068	SH2D1A	1.87776	-0.627784	2.8976	0.00524001	0.0437867	-2.25404	3.67503
27334	P2RY10	1.87699	0.468361	3.19249	0.00224504	0.0264885	-1.58296	3.67309
6375	XCL1	1.87644	-1.82984	3.18259	0.00231162	0.0270303	-1.5103	3.67169
128239	IQGAP3	1.87593	1.63701	3.39106	0.00123577	0.0190634	-1.13819	3.67038
285180	RUFY4	1.87438	-1.18979	3.65977	0.000533967	0.0118581	-0.254698	3.66644
7045	TGFBI	1.87219	4.79928	3.20963	0.00213399	0.0257252	-1.57638	3.66087
27036	SIGLEC7	1.87093	0.462596	3.61235	0.000620729	0.0129629	-0.443555	3.65767
54103	GSAP	1.86677	3.16481	4.48479	3.3479e-05	0.00258068	2.18666	3.64714
7292	TNFSF4	1.86468	-1.16939	3.77522	0.000368515	0.00957607	0.0732374	3.64187
170575	GIMAP1	1.85755	-0.380045	3.08656	0.00306095	0.0318788	-1.78928	3.62391
3106	HLA-B	1.8547	8.16041	3.55161	0.000751612	0.0143355	-0.547721	3.61677
8318	CDC45	1.85392	-1.23321	3.28741	0.00169194	0.0224543	-1.25557	3.61481
4359	MPZ	1.85364	0.439333	3.49729	0.000890564	0.015768	-0.776737	3.6141
653604	HIST2H3D	1.85334	1.30286	3.79193	0.000349081	0.0094643	0.0482081	3.61336
974	CD79B	1.85198	-1.16665	2.93735	0.0046876	0.0408829	-2.1436	3.60996
64109	CRLF2	1.85116	-1.08171	3.45814	0.0010055	0.0168863	-0.814457	3.6079
51700	CYB5R2	1.8491	0.419794	4.0784	0.000135422	0.00572502	0.930062	3.60274
1961	EGR4	1.84842	-1.61539	3.55105	0.000752939	0.0143416	-0.54894	3.60105
84166	NLRC5	1.84568	4.89179	4.40655	4.40133e-05	0.0030891	1.96079	3.59422
777	CACNA1E	1.84335	0.424566	3.41979	0.00113159	0.0182338	-1.00838	3.58842
6241	RRM2	1.84327	0.631708	3.36257	0.00134793	0.0199516	-1.14514	3.58821
2853	GPR31	1.84261	-3.08642	3.7825	0.000359922	0.00950275	0.0750651	3.58657
25816	TNFAIP8	1.84138	3.16081	4.31671	6.01032e-05	0.00374475	1.63993	3.58353
84868	HAVCR2	1.84027	2.72529	4.11265	0.000120658	0.0054241	0.988971	3.58077
10663	CXCR6	1.8402	1.13985	2.81952	0.00650465	0.0497215	-2.56983	3.58059
64090	GAL3ST2	1.83919	-2.25112	4.06651	0.000140941	0.00574963	0.90102	3.5781
10800	CYSLTR1	1.83887	0.679333	3.17356	0.00237397	0.0274266	-1.66669	3.57729
9732	DOCK4	1.83663	4.48451	2.81972	0.00650104	0.0497153	-2.56809	3.57174
920	CD4	1.83603	2.50268	3.40329	0.00119034	0.0186887	-1.11333	3.57025
165631	PARP15	1.83545	0.700141	3.57258	0.000703708	0.0138901	-0.569612	3.56884
10578	GNLY	1.834	1.37574	2.8586	0.00584018	0.0466436	-2.50071	3.56524
11040	PIM2	1.8289	3.35587	2.95717	0.00443277	0.0395544	-2.2883	3.55265
9953	HS3ST3B1	1.8257	1.95641	3.10785	0.00287748	0.0307249	-1.90686	3.54479
960	CD44	1.82521	6.10868	2.8829	0.00545916	0.0448275	-2.33864	3.54358
3111	HLA-DOA	1.8234	1.93257	3.38572	0.00125608	0.0192107	-1.15434	3.53914
141	ADPRH	1.8232	1.09962	5.64476	4.75455e-07	0.000263833	6.15714	3.53866
9120	SLC16A6	1.8221	2.14653	3.164	0.00244173	0.0279895	-1.76029	3.53596
79651	RHBDF2	1.81988	3.71285	4.34916	5.37225e-05	0.00346891	1.75384	3.53052
440836	ODF3B	1.81909	3.67231	3.45794	0.00100612	0.0168863	-0.94139	3.52859
5608	MAP2K6	1.81708	0.145062	3.62279	0.000600534	0.0126833	-0.392056	3.52368
125336	LOXHD1	1.81582	-0.068108	3.0943	0.002993	0.0315037	-1.85108	3.52059
5732	PTGER2	1.81498	0.939694	3.66683	0.000522074	0.0117748	-0.29595	3.51855
10062	NR1H3	1.81036	2.09325	4.62697	2.02601e-05	0.00203254	2.64823	3.5073
10184	LHFPL2	1.80679	3.59793	4.06602	0.000141175	0.00574963	0.85832	3.49863
150365	MEI1	1.80409	-0.0883024	3.5996	0.00064626	0.0132666	-0.457467	3.4921
51056	LAP3	1.80339	4.00578	4.68482	1.64858e-05	0.00187636	2.8542	3.4904
6288	SAA1	1.8026	-0.151237	3.52246	0.000823379	0.0151861	-0.679006	3.48848
2535	FZD2	1.79998	-1.577	3.53421	0.00079371	0.014867	-0.593224	3.48217
10870	HCST	1.79866	1.49566	3.44423	0.00104962	0.0173216	-0.961353	3.47898
6648	SOD2	1.79847	9.18334	2.88708	0.00539599	0.044523	-2.20944	3.47851
27197	GPR82	1.79132	-0.651133	3.57603	0.00069611	0.0138403	-0.492538	3.46131
255809	C19orf38	1.78929	0.912794	3.01817	0.00372703	0.0357541	-2.07397	3.45645
7903	ST8SIA4	1.78724	3.61638	2.95115	0.00450885	0.0398917	-2.30458	3.45154
157556	C8orf56	1.78645	-3.2558	3.07961	0.00312322	0.0322062	-1.75083	3.44965
313	AOAH	1.78584	2.71309	3.34471	0.00142312	0.0204553	-1.27882	3.44818
55281	TMEM140	1.78207	4.06612	3.25227	0.00187975	0.0238662	-1.49014	3.43918
92241	RCSD1	1.7765	2.58691	3.07408	0.00317354	0.0324439	-2.00261	3.42595
2672	GFI1	1.77524	-0.165763	3.07708	0.00314613	0.0323091	-1.83739	3.42294
59269	HIVEP3	1.77427	2.13985	4.83819	9.49926e-06	0.00143707	3.35609	3.42066
6948	TCN2	1.77183	1.61101	3.69186	0.000481949	0.0112457	-0.27798	3.41486
54625	PARP14	1.77091	6.01041	4.00211	0.000174836	0.00636599	0.722589	3.4127
51314	NME8	1.76806	-1.14376	3.37719	0.00128921	0.019395	-1.03287	3.40597
718	C3	1.76794	4.06869	2.99897	0.003937	0.0368641	-2.14553	3.40567
114787	GPRIN1	1.76765	-0.359772	4.34102	5.52578e-05	0.00354229	1.764	3.40498
1071	CETP	1.76759	-0.729272	3.87648	0.000264906	0.00808405	0.361552	3.40484
115650	TNFRSF13C	1.76645	-0.702274	3.0888	0.00304116	0.0317447	-1.79908	3.40216
83985	SPNS1	1.76328	-1.67794	3.59093	0.000664178	0.0134786	-0.439692	3.3947
8905	AP1S2	1.76218	2.59619	3.84547	0.000293229	0.00852187	0.16793	3.39211
9401	RECQL4	1.76162	0.756311	3.88511	0.000257503	0.00797991	0.343575	3.39078
6039	RNASE6	1.76005	1.18495	2.91109	0.00504617	0.0428321	-2.34133	3.38709
3604	TNFRSF9	1.75954	0.969717	3.77492	0.000368871	0.00957607	-0.00190109	3.38589
203100	HTRA4	1.75908	-0.40908	4.75267	1.2929e-05	0.00164292	3.07819	3.38481
54	ACP5	1.75582	3.20373	3.90665	0.000239888	0.0077102	0.3552	3.37718
2526	FUT4	1.75514	1.26452	5.12445	3.3376e-06	0.000749198	4.34122	3.37559
83716	CRISPLD2	1.75416	2.49074	3.40637	0.00117916	0.0185788	-1.10968	3.37329
339403	RXFP4	1.75365	-1.68022	3.57235	0.000704219	0.0138901	-0.490582	3.3721
6737	TRIM21	1.75175	2.3868	4.54157	2.74153e-05	0.00235176	2.36577	3.36766
4599	MX1	1.74853	5.00746	3.14478	0.00258336	0.0288326	-1.72288	3.36017
9935	MAFB	1.74711	4.48765	3.64368	0.000562009	0.0121803	-0.376814	3.35686
59345	GNB4	1.74678	3.26755	4.22911	8.12145e-05	0.00435688	1.35894	3.35608
79853	TM4SF20	1.74554	-2.62728	2.83135	0.00629639	0.0487874	-2.34753	3.35321
1593	CYP27A1	1.74181	2.85151	3.10711	0.00288365	0.0307348	-1.91819	3.34454
3593	IL12B	1.74166	-2.21678	3.47195	0.000963427	0.0164813	-0.760204	3.34419
1959	EGR2	1.73846	2.06411	3.5365	0.000788038	0.0147763	-0.733856	3.33678
9246	UBE2L6	1.7374	3.34697	4.34618	5.42796e-05	0.00349219	1.73494	3.33435
115761	ARL11	1.73445	1.07296	3.01732	0.0037361	0.0357832	-2.09535	3.32752
3071	NCKAP1L	1.73421	3.85329	3.30028	0.00162768	0.0220299	-1.38246	3.32698
84830	ADTRP	1.73406	-0.687054	2.9878	0.00406425	0.0375294	-2.05271	3.32663
1308	COL17A1	1.73135	0.562797	3.0237	0.00366853	0.0354398	-2.07407	3.32038
6925	TCF4	1.73024	1.8466	4.26868	7.09127e-05	0.00411502	1.48338	3.31782
1522	CTSZ	1.72933	4.25212	3.63097	0.000585172	0.0125494	-0.431305	3.31574
5176	SERPINF1	1.72871	-0.397484	4.14421	0.000108437	0.00506488	1.15648	3.31432
112755	STX1B	1.72857	-0.982496	3.76684	0.000378646	0.00968421	0.0453895	3.31398
339541	C1orf228	1.725	-0.265478	3.87836	0.000263276	0.00806695	0.364778	3.3058
55303	GIMAP4	1.72453	2.33401	3.22889	0.00201542	0.0248901	-1.58913	3.30472
684	BST2	1.72377	2.39311	4.24926	7.57991e-05	0.00421521	1.41834	3.30298
8832	CD84	1.72296	3.06194	3.04709	0.00343036	0.0339537	-2.07511	3.30112
84034	EMILIN2	1.72293	3.54667	3.34579	0.00141846	0.0204553	-1.26169	3.30105
5077	PAX3	1.72177	-2.51383	2.89362	0.0052985	0.0440063	-2.20862	3.29841
221472	FGD2	1.7192	2.44803	3.75874	0.00038869	0.0098166	-0.0948993	3.29254
5729	PTGDR	1.71324	-1.13891	2.85319	0.00592824	0.0471841	-2.32414	3.27896
170371	C10orf128	1.71204	1.74079	3.41882	0.00113496	0.0182399	-1.06064	3.27623
5880	RAC2	1.71151	4.4306	2.8238	0.00642862	0.0493955	-2.57926	3.27503
2171	FABP5	1.71068	-0.495124	4.30268	6.30823e-05	0.00384932	1.64312	3.27316
157570	ESCO2	1.71059	-0.40163	3.25512	0.00186382	0.0238068	-1.37562	3.27294
4277	MICB	1.7102	1.51254	5.47042	9.18958e-07	0.000323053	5.54524	3.27206
55106	SLFN12	1.70975	0.414123	3.51237	0.000849718	0.0154427	-0.711469	3.27105
6289	SAA2	1.70889	-0.165093	3.85481	0.000284407	0.00838905	0.280934	3.26909
6672	SP100	1.70584	4.47177	3.45727	0.00100819	0.016905	-0.917928	3.26218
5721	PSME2	1.70449	2.81025	4.29443	6.49022e-05	0.00393334	1.56218	3.25914
9985	REC8	1.70399	2.11788	4.16452	0.000101217	0.00492414	1.1524	3.25801
22806	IKZF3	1.70338	2.65706	2.93231	0.00475447	0.0411429	-2.36785	3.25662
3563	IL3RA	1.70231	1.56806	3.03851	0.00351599	0.0344566	-2.06115	3.25423
338436	BLACE	1.70073	-2.57362	3.05205	0.00338176	0.0337552	-1.82744	3.25064
57699	CPNE5	1.6989	-0.268352	2.92516	0.00485104	0.0417142	-2.24373	3.24653
197135	PATL2	1.69648	1.46133	3.32047	0.00153149	0.0213423	-1.31758	3.2411
2866	GPR42	1.69262	-2.6996	3.6747	0.000509133	0.0116606	-0.218214	3.23244
348645	C22orf34	1.68921	0.0394676	4.00525	0.000173017	0.00636599	0.729979	3.22481
2627	GATA6	1.68914	-1.58562	2.83978	0.00615184	0.048124	-2.36096	3.22464
51393	TRPV2	1.68857	1.79661	3.47054	0.000967641	0.0164912	-0.905547	3.22337
4261	CIITA	1.68803	3.81139	3.409	0.00116969	0.0184788	-1.08475	3.22216
3431	SP110	1.68518	1.74208	3.4049	0.00118448	0.0186279	-1.09861	3.2158
3087	HHEX	1.67947	0.243063	3.01202	0.00379316	0.0360188	-2.02092	3.20311
56832	IFNK	1.67785	-1.06601	3.02644	0.00363984	0.035275	-1.91058	3.1995
348013	TMEM255B	1.67636	-0.211481	4.43552	3.97829e-05	0.00286002	2.06235	3.1962
10215	OLIG2	1.67395	-0.912154	3.41235	0.00115776	0.0183959	-0.936795	3.19088
10010	TANK	1.67391	4.41175	3.24753	0.00190655	0.0240615	-1.48495	3.19079
124460	SNX20	1.67334	3.15385	2.84771	0.0060187	0.0476054	-2.5741	3.18953
285093	CXXC11	1.67074	-2.6343	2.9848	0.00409902	0.0376727	-1.98318	3.18379
27185	DISC1	1.67026	0.866967	4.10337	0.000124497	0.00547043	0.997907	3.18272
203197	C9orf91	1.66479	1.07102	5.4648	9.38586e-07	0.000323053	5.52412	3.17068
285848	PNPLA1	1.66341	0.368646	2.8428	0.00610095	0.0479961	-2.49334	3.16764
22809	ATF5	1.66289	2.41352	5.10429	3.59512e-06	0.000769139	4.26427	3.16651
338811	FAM19A2	1.6587	1.2958	2.84346	0.00608983	0.0479721	-2.5415	3.15732
23240	KIAA0922	1.65842	2.12763	3.27427	0.00175999	0.0229458	-1.46587	3.1567
5284	PIGR	1.65667	5.07429	3.03143	0.0035882	0.0349894	-2.01819	3.15288
100287177	C19orf83	1.65657	-0.972049	3.50772	0.000862119	0.0155117	-0.678168	3.15266
8605	PLA2G4C	1.65477	0.853459	4.15314	0.000105205	0.00504476	1.14876	3.14872
143458	LDLRAD3	1.6529	-0.204017	3.78505	0.000356963	0.00950275	0.0841397	3.14465
3594	IL12RB1	1.65181	1.39976	3.62682	0.000592909	0.0126238	-0.446418	3.14227
2014	EMP3	1.65078	2.8668	3.03966	0.00350442	0.034416	-2.09483	3.14003
652968	GATSL3	1.64753	-1.4775	3.70262	0.000465623	0.0110094	-0.131013	3.13296
51177	PLEKHO1	1.64716	3.23024	3.41141	0.0011611	0.0184251	-1.09146	3.13217
10462	CLEC10A	1.64448	0.539325	2.90051	0.00519765	0.0436175	-2.32919	3.12634
3108	HLA-DMA	1.64236	2.66985	3.67357	0.000510961	0.0116621	-0.347125	3.12175
342977	NANOS3	1.64208	-2.17132	3.3324	0.00147721	0.0209512	-1.12529	3.12115
51816	CECR1	1.64204	3.25044	3.51415	0.000845022	0.0154175	-0.801139	3.12106
10384	BTN3A3	1.63971	1.79813	3.84135	0.000297203	0.00858496	0.1743	3.11604
140711	TLDC2	1.63924	1.66544	3.47742	0.000947224	0.0164417	-0.886912	3.11502
56006	SMG9	1.63803	1.9427	4.77176	1.20715e-05	0.00160691	3.13296	3.1124
1890	TYMP	1.63787	5.4259	3.34801	0.00140894	0.0203901	-1.17672	3.11206
965	CD58	1.63353	2.9191	3.20651	0.00215383	0.0258941	-1.65575	3.10271
81793	TLR10	1.63202	0.451946	2.90546	0.0051262	0.0432633	-2.33182	3.09946
79899	PRR5L	1.63183	2.47381	3.14186	0.00260558	0.0289714	-1.82977	3.09906
7100	TLR5	1.62922	0.576638	2.92138	0.00490276	0.0420571	-2.29896	3.09345
101927810	LOC101927810	1.62872	-1.66853	3.08946	0.00303538	0.0317428	-1.75105	3.09238
3679	ITGA7	1.62546	0.670855	4.56593	2.51549e-05	0.00226739	2.46838	3.08541
943	TNFRSF8	1.62335	0.628732	2.97718	0.00418862	0.0381842	-2.18416	3.0809
10797	MTHFD2	1.62222	3.07717	5.03126	4.70223e-06	0.000908325	4.01364	3.07849
1117	CHI3L2	1.62216	0.805067	3.30507	0.00160437	0.0219145	-1.32992	3.07836
83903	GSG2	1.62141	-0.91515	3.17246	0.00238171	0.0274981	-1.55086	3.07676
11156	PTP4A3	1.6207	1.42077	3.30027	0.00162771	0.0220299	-1.3758	3.07523
114134	SLC2A13	1.61752	1.39187	4.48802	3.31011e-05	0.00257652	2.20062	3.06848
122402	TDRD9	1.61528	0.310957	3.45907	0.00100261	0.0168752	-0.868378	3.06371
91523	PCED1B	1.61306	0.440875	3.062	0.00328623	0.0331366	-1.91726	3.059
24138	IFIT5	1.60987	3.13113	4.18577	9.416e-05	0.00476353	1.22092	3.05225
3430	IFI35	1.60774	2.1446	4.94373	6.47561e-06	0.00109512	3.71402	3.04775
23780	APOL2	1.60436	3.65347	3.8643	0.000275705	0.00825267	0.234573	3.0406
6252	RTN1	1.60102	0.694056	3.82778	0.000310654	0.00882604	0.174941	3.03357
7188	TRAF5	1.60026	1.43916	3.3845	0.00126077	0.0192159	-1.12662	3.03199
57514	ARHGAP31	1.59962	2.51254	3.78902	0.000352391	0.00946799	-0.00537356	3.03064
3600	IL15	1.59731	0.74834	4.54711	2.68844e-05	0.00232871	2.40836	3.02579
27180	SIGLEC9	1.59646	1.85968	2.90159	0.00518199	0.0435273	-2.42729	3.02401
81501	DCSTAMP	1.59582	-0.908784	2.93621	0.00470267	0.0409059	-2.14886	3.02267
90381	TICRR	1.59483	0.0589378	3.12382	0.00274669	0.0299037	-1.761	3.02059
8969	HIST1H2AG	1.59433	2.73357	3.22213	0.00205629	0.025234	-1.62	3.01954
284611	FAM102B	1.59379	2.77817	5.02137	4.87591e-06	0.000920518	3.97829	3.01841
4640	MYO1A	1.58764	-1.53526	2.8901	0.0053509	0.0443378	-2.2632	3.00558
695	BTK	1.58708	1.92223	3.41753	0.0011395	0.0182519	-1.0713	3.0044
4939	OAS2	1.58686	3.93168	3.25918	0.00184134	0.0236546	-1.47624	3.00396
256586	LYSMD2	1.58598	1.48202	3.38437	0.00126128	0.0192159	-1.13543	3.00212
56935	SMCO4	1.58545	1.28966	4.16868	9.97969e-05	0.00489816	1.18557	3.00101
3738	KCNA3	1.58457	0.269801	2.91561	0.00498267	0.0425117	-2.26399	2.99919
2859	GPR35	1.58225	0.323699	4.19602	9.09304e-05	0.00470177	1.30103	2.99437
26157	GIMAP2	1.58084	0.984146	3.22079	0.00206451	0.0252759	-1.53983	2.99144
53632	PRKAG3	1.58025	-1.77829	3.05406	0.00336224	0.0336926	-1.83732	2.99021
5141	PDE4A	1.5794	1.67693	4.14574	0.000107876	0.00506488	1.1032	2.98846
1535	CYBA	1.57859	5.21979	3.33739	0.00145506	0.0207198	-1.21877	2.98678
23180	RFTN1	1.5783	2.51812	3.65951	0.000534402	0.0118581	-0.389055	2.98618
8111	GPR68	1.57818	0.453357	3.19731	0.00221328	0.0262606	-1.57071	2.98592
340654	LIPM	1.57636	-1.73317	3.28138	0.00172284	0.0226443	-1.25943	2.98216
3595	IL12RB2	1.57549	-1.7606	4.05447	0.000146753	0.00589568	0.865104	2.98038
4790	NFKB1	1.57467	4.8429	3.50606	0.00086659	0.0155415	-0.759378	2.97867
196883	ADCY4	1.57303	0.529456	3.21549	0.00209724	0.0254724	-1.54568	2.9753
27189	IL17C	1.56818	-0.306765	2.9921	0.00401481	0.0373056	-2.05589	2.9653
4035	LRP1	1.56618	4.717	2.88511	0.00542569	0.0446451	-2.41444	2.96119
60489	APOBEC3G	1.56395	1.9319	3.21338	0.00211038	0.0255392	-1.61719	2.95661
9659	PDE4DIP	1.56292	3.01039	3.35731	0.00136968	0.0200722	-1.24631	2.95452
1906	EDN1	1.56206	1.92211	3.1373	0.00264058	0.0292523	-1.84039	2.95274
3105	HLA-A	1.56061	8.02823	3.57613	0.000695886	0.0138403	-0.48241	2.94978
1201	CLN3	1.55872	1.27082	3.38718	0.0012505	0.0191588	-1.1275	2.94592
7425	VGF	1.55783	0.268364	3.00682	0.00384991	0.0363638	-2.06925	2.94411
55803	ADAP2	1.55742	1.53685	3.37243	0.00130809	0.0195684	-1.17841	2.94327
3987	LIMS1	1.55644	4.50244	3.85677	0.000282585	0.00836309	0.245498	2.94128
23139	MAST2	1.5563	1.92503	3.84368	0.000294948	0.00855784	0.16464	2.94099
79172	CENPO	1.55544	1.85972	4.76212	1.2497e-05	0.00161978	3.10204	2.93924
83666	PARP9	1.55501	4.58456	3.61139	0.00062262	0.0129629	-0.472695	2.93835
81620	CDT1	1.55424	0.167155	2.95087	0.00451232	0.0398917	-2.16923	2.93679
85463	ZC3H12C	1.554	2.83378	4.19139	9.23759e-05	0.00471356	1.2336	2.93631
1075	CTSC	1.55376	4.40137	2.96498	0.00433597	0.0391041	-2.25024	2.93581
57168	ASPHD2	1.55201	-0.26893	3.77174	0.000372684	0.00961883	0.0527686	2.93226
135	ADORA2A	1.55111	0.585052	2.8405	0.00613979	0.048124	-2.5312	2.93043
5138	PDE2A	1.55008	0.385377	3.41067	0.00116374	0.0184331	-1.00672	2.92834
474354	LRRC18	1.54949	-1.71452	2.9558	0.00444994	0.0396078	-2.07017	2.92714
79949	PLEKHS1	1.54891	-1.72439	2.99654	0.00396439	0.036992	-1.9805	2.92597
2131	EXT1	1.54815	2.36109	4.05948	0.00014431	0.00581067	0.81751	2.92442
23597	ACOT9	1.54774	3.26034	3.48349	0.00092957	0.0162785	-0.888668	2.92359
338773	TMEM119	1.54742	-1.66378	3.28645	0.00169682	0.0224854	-1.25388	2.92293
85413	SLC22A16	1.54729	-2.13022	3.1269	0.00272207	0.0297979	-1.64009	2.92268
55876	GSDMB	1.54586	1.26559	3.75648	0.000391533	0.00983375	-0.05811	2.91978
9446	GSTO1	1.54543	3.28784	3.81705	0.000321714	0.00899635	0.0867535	2.91891
57047	PLSCR2	1.54127	-0.731098	3.15935	0.00247529	0.0282297	-1.60863	2.91051
55454	CSGALNACT2	1.53411	2.94807	2.93462	0.00472372	0.0409766	-2.36476	2.89609
167838	TXLNB	1.53027	-1.70861	3.06018	0.00330348	0.0332916	-1.81942	2.8884
56670	SUCNR1	1.52825	0.637743	3.32741	0.00149972	0.0211048	-1.26991	2.88436
8676	STX11	1.52764	3.52088	2.98445	0.00410311	0.0376727	-2.22216	2.88315
389289	ANXA2R	1.52518	-0.660383	3.33498	0.00146571	0.0208047	-1.14094	2.87823
219285	SAMD9L	1.52491	4.81955	3.33901	0.00144793	0.0206871	-1.22595	2.87769
1836	SLC26A2	1.52407	1.7014	4.48693	3.32276e-05	0.00257652	2.19423	2.876
3730	KAL1	1.52264	-0.36893	3.57345	0.000701778	0.0138769	-0.516536	2.87317
84941	HSH2D	1.52217	3.0562	3.14824	0.00255729	0.0286447	-1.81386	2.87223
2634	GBP2	1.52154	5.3583	3.10065	0.00293834	0.0311128	-1.83705	2.87098
6891	TAP2	1.51911	2.50069	4.1139	0.000120149	0.00541493	0.987252	2.86614
91010	FMNL3	1.51896	3.72331	3.13712	0.002642	0.0292523	-1.82333	2.86584
81624	DIAPH3	1.51829	0.414436	3.21248	0.00211602	0.0255433	-1.53817	2.86452
151278	CCDC140	1.51808	-3.06749	2.86881	0.00567717	0.0458433	-2.25025	2.86411
11226	GALNT6	1.51187	1.39554	4.51366	3.02487e-05	0.00240864	2.29379	2.8518
10234	LRRC17	1.50935	-0.782978	3.01688	0.00374088	0.0357903	-1.96808	2.84681
84689	MS4A14	1.50856	-0.256707	2.94145	0.00463377	0.040572	-2.16816	2.84526
203062	TSNARE1	1.5083	1.52698	5.14955	3.04216e-06	0.000710784	4.42557	2.84475
6509	SLC1A4	1.50621	1.53348	3.84232	0.000296254	0.0085817	0.181415	2.84062
220107	DLEU7	1.50544	-1.36545	3.00452	0.00387523	0.0365247	-1.96158	2.8391
4487	MSX1	1.50525	-1.23728	2.86313	0.0057673	0.0462365	-2.3139	2.83873
710	SERPING1	1.50419	3.4698	3.59785	0.000649844	0.0133094	-0.550782	2.83666
951	CD37	1.50261	3.44399	2.88166	0.00547803	0.0449231	-2.49069	2.83355
84230	LRRC8C	1.50182	1.3645	2.83404	0.00625004	0.0486763	-2.55233	2.832
84329	HVCN1	1.50161	1.10923	3.28995	0.00167905	0.0223668	-1.36024	2.83158
55619	DOCK10	1.49992	3.54649	3.01553	0.00375526	0.0358892	-2.15221	2.82826
4343	MOV10	1.49826	3.46994	5.01298	5.02794e-06	0.000928153	3.9533	2.82502
2643	GCH1	1.49588	3.92167	4.19719	9.05686e-05	0.00470177	1.27779	2.82037
8542	APOL1	1.49561	3.31824	3.65335	0.000544997	0.0119106	-0.4041	2.81983
9156	EXO1	1.49527	-1.04326	2.95429	0.00446895	0.0396578	-2.09505	2.81916
55577	NAGK	1.49489	3.5334	2.89523	0.00527484	0.0439039	-2.44559	2.81843
9641	IKBKE	1.49395	2.05477	4.47066	3.51796e-05	0.0026358	2.13557	2.8166
53346	TM6SF1	1.4934	1.40559	3.33798	0.00145245	0.0207158	-1.25595	2.81552
64218	SEMA4A	1.48807	3.38984	3.15215	0.00252819	0.0285118	-1.79672	2.80514
9844	ELMO1	1.48671	2.52075	3.106	0.002893	0.0307795	-1.92735	2.8025
100131897	FAM196B	1.48661	0.0247194	2.83844	0.00617477	0.0482368	-2.43571	2.80229
8341	HIST1H2BN	1.48625	1.28748	3.4231	0.00112014	0.0180821	-1.00858	2.8016
9398	CD101	1.48465	0.125426	3.26089	0.00183192	0.0236234	-1.37029	2.79848
400410	ST20	1.48329	0.375877	2.88779	0.00538546	0.0444789	-2.36262	2.79585
51703	ACSL5	1.48295	3.67133	3.40654	0.00117855	0.0185788	-1.09225	2.7952
9212	AURKB	1.48098	-0.517262	2.91234	0.00502848	0.0427308	-2.23606	2.79138
51131	PHF11	1.47314	2.83151	4.07106	0.000138804	0.00574963	0.853378	2.77625
283316	CD163L1	1.4719	-0.913615	2.93667	0.00469653	0.0408963	-2.1529	2.77388
10379	IRF9	1.47044	1.40234	3.36628	0.00133282	0.0198548	-1.18669	2.77106
660	BMX	1.46791	-1.02571	2.94104	0.00463918	0.0405802	-2.14769	2.76622
971	CD72	1.46677	1.4359	4.0258	0.000161542	0.00616351	0.745154	2.76402
3398	ID2	1.46409	4.09805	3.00402	0.00388077	0.0365575	-2.1573	2.7589
167555	FAM151B	1.46339	-0.133331	3.22234	0.00205505	0.025234	-1.47972	2.75756
283431	GAS2L3	1.46104	0.926043	4.04395	0.00015202	0.00597269	0.816502	2.75307
567	B2M	1.46042	9.43445	3.35263	0.00138933	0.0202268	-1.07125	2.75188
5393	EXOSC9	1.46034	1.08525	4.00025	0.000175921	0.00638819	0.681224	2.75174
3073	HEXA	1.45663	2.87644	3.74131	0.000411171	0.0101972	-0.14996	2.74467
2857	GPR34	1.45595	0.152764	3.05272	0.00337526	0.033741	-1.90738	2.74338
9589	WTAP	1.45339	4.95366	3.50758	0.000862507	0.0155117	-0.748454	2.73851
121268	RHEBL1	1.45172	-1.66943	3.05989	0.00330624	0.0333006	-1.81612	2.73534
23329	TBC1D30	1.44936	1.54705	3.22318	0.00204991	0.025208	-1.59204	2.73086
60386	SLC25A19	1.44895	1.1635	4.8533	8.99393e-06	0.00143452	3.42065	2.73009
255488	RNF144B	1.44652	3.99907	2.89876	0.00522304	0.0437067	-2.41821	2.7255
7114	TMSB4X	1.44472	6.83795	3.09133	0.00301893	0.031664	-1.79679	2.7221
57194	ATP10A	1.44453	0.819751	3.11612	0.00280905	0.0303408	-1.81312	2.72174
64108	RTP4	1.44087	0.911704	4.99779	5.31546e-06	0.000963129	3.9096	2.71485
85363	TRIM5	1.4402	2.08609	3.31095	0.00157616	0.0216624	-1.36852	2.71359
7037	TFRC	1.43706	4.63757	3.62992	0.000587113	0.0125758	-0.424988	2.70768
990	CDC6	1.43122	0.408084	3.97517	0.000191234	0.00673757	0.625096	2.69674
64005	MYO1G	1.43087	3.49121	2.97797	0.00417921	0.0381508	-2.24956	2.6961
8560	DEGS1	1.43048	2.24214	3.71018	0.000454467	0.0107906	-0.236512	2.69537
11119	BTN3A1	1.43035	3.34689	3.14998	0.00254434	0.0285841	-1.80916	2.69512
84102	SLC41A2	1.42993	1.41198	3.43673	0.00107415	0.0175471	-0.996806	2.69434
57713	SFMBT2	1.42949	2.39381	3.10798	0.00287642	0.0307249	-1.92375	2.69351
4923	NTSR1	1.42942	-0.389036	3.30877	0.00158657	0.0217718	-1.25129	2.69339
1777	DNASE2	1.42881	2.16409	3.64997	0.000550879	0.0119877	-0.412511	2.69224
4126	MANBA	1.42843	3.11978	3.3117	0.0015726	0.0216463	-1.37707	2.69153
5424	POLD1	1.42716	1.52587	4.35052	5.34697e-05	0.00346519	1.75919	2.68917
55356	SLC22A15	1.42377	1.41226	3.03585	0.00354294	0.0346241	-2.06841	2.68286
64761	PARP12	1.42202	3.52354	4.73856	1.36008e-05	0.00164292	3.02144	2.6796
5696	PSMB8	1.42103	3.41873	4.04587	0.000151047	0.0059663	0.777462	2.67777
4607	MYBPC3	1.42081	0.98329	3.2942	0.00165774	0.022233	-1.36747	2.67736
140691	TRIM69	1.4198	3.45459	3.56675	0.000716716	0.0140162	-0.64999	2.67549
79817	MOB3B	1.41747	1.67733	4.00679	0.000172131	0.00636599	0.66849	2.67116
2841	GPR18	1.41652	0.0571549	3.71509	0.000447355	0.0107058	-0.118833	2.66942
8651	SOCS1	1.41567	2.97776	3.17992	0.00232994	0.0271653	-1.73621	2.66783
6322	SCML1	1.41333	0.793689	4.66498	1.76958e-05	0.00194183	2.79687	2.66351
3107	HLA-C	1.41201	8.0589	3.21576	0.00209559	0.0254724	-1.44135	2.66108
83856	FSD1L	1.41159	1.29033	3.44314	0.00105313	0.0173635	-0.956793	2.66031
3659	IRF1	1.41061	6.32526	3.17652	0.00235338	0.0272953	-1.59643	2.6585
353376	TICAM2	1.41044	-1.84511	2.83829	0.00617731	0.0482368	-2.32907	2.65817
864	RUNX3	1.41043	2.67263	3.12921	0.0027038	0.029707	-1.86913	2.65816
83933	HDAC10	1.41015	-1.53814	3.39479	0.00122172	0.0189634	-0.96302	2.65764
10385	BTN2A2	1.40873	2.12539	4.02118	0.000164054	0.00618496	0.702352	2.65503
195827	AAED1	1.40835	0.570607	3.68592	0.000491201	0.0113919	-0.225475	2.65434
26175	TMEM251	1.40633	0.346992	4.09207	0.000129329	0.0055561	0.98156	2.65062
259197	NCR3	1.40408	-0.0769788	2.84469	0.00606916	0.0478978	-2.40748	2.64648
91607	SLFN11	1.40322	1.95807	2.88843	0.00537573	0.044444	-2.45854	2.64491
79709	COLGALT1	1.40288	3.39666	3.85739	0.000282008	0.00836043	0.200721	2.64429
144402	CPNE8	1.40078	1.00082	3.78804	0.00035351	0.00946799	0.0426407	2.64044
51738	GHRL	1.40063	0.500423	3.59531	0.000655075	0.0133763	-0.493784	2.64016
9046	DOK2	1.39498	1.74863	2.95346	0.00447947	0.0397185	-2.27678	2.62985
57214	KIAA1199	1.39479	1.61463	4.13351	0.00011244	0.00515917	1.05521	2.6295
29940	DSE	1.39462	4.99394	3.31569	0.00155376	0.0215211	-1.28351	2.62919
5699	PSMB10	1.38991	1.50422	4.07293	0.000137932	0.00574963	0.889804	2.62062
153768	PRELID2	1.38763	-0.473371	2.96537	0.0043312	0.0391041	-2.11638	2.61648
84695	LOXL3	1.38501	1.37858	3.83405	0.000304368	0.00873129	0.163161	2.61173
55151	TMEM38B	1.38323	1.09737	3.62728	0.000592059	0.0126225	-0.432435	2.60851
114793	FMNL2	1.38049	3.0304	3.73418	0.000420728	0.0103189	-0.172453	2.60357
4074	M6PR	1.38009	3.89934	3.72892	0.000427906	0.0104516	-0.166765	2.60284
3959	LGALS3BP	1.37966	3.96201	3.52616	0.000813943	0.0150868	-0.748218	2.60208
84225	ZMYND15	1.37847	2.02611	2.9014	0.00518473	0.0435297	-2.44457	2.59992
26270	FBXO6	1.37805	1.46872	5.20067	2.51769e-06	0.000612421	4.60272	2.59917
5140	PDE3B	1.3753	2.84723	3.34598	0.00141764	0.0204553	-1.28587	2.59422
1796	DOK1	1.37502	1.69795	3.32263	0.00152156	0.0212559	-1.32293	2.59371
148932	MOB3C	1.37299	2.54236	3.41067	0.00116375	0.0184331	-1.10461	2.59006
7318	UBA7	1.37258	2.80753	3.34504	0.00142172	0.0204553	-1.28793	2.58933
56477	CCL28	1.37238	0.144416	3.11249	0.00283888	0.0305278	-1.78513	2.58898
80741	LY6G5C	1.37149	-1.19074	3.05948	0.00331019	0.0333214	-1.82343	2.58738
1687	DFNA5	1.36898	0.808655	2.98401	0.00410823	0.0376891	-2.1734	2.58288
197335	WDR90	1.36827	2.26232	3.5851	0.000676509	0.013679	-0.604719	2.58161
402778	IFITM10	1.36796	1.43536	3.35471	0.00138058	0.0201769	-1.23456	2.58106
747	DAGLA	1.36739	0.340455	3.28146	0.00172246	0.0226443	-1.35121	2.58004
3428	IFI16	1.36736	4.23687	3.04731	0.00342824	0.0339537	-2.03921	2.57997
26301	GBGT1	1.36728	1.21939	3.0366	0.00353541	0.0346077	-2.04505	2.57984
56983	POGLUT1	1.36618	0.51024	3.55421	0.00074552	0.0142961	-0.605252	2.57788
8820	HESX1	1.3635	-3.03066	2.83961	0.00615472	0.048124	-2.3108	2.57308
953	ENTPD1	1.35876	3.26263	3.00681	0.00384997	0.0363638	-2.18666	2.56465
57674	RNF213	1.35745	8.25277	3.62458	0.000597141	0.0126684	-0.347772	2.56232
116028	RMI2	1.35369	-0.0119061	3.61182	0.000621774	0.0129629	-0.407418	2.55564
574431	C1orf147	1.35302	-0.70318	3.08528	0.00307237	0.0319415	-1.77953	2.55446
55640	FLVCR2	1.35099	1.68495	4.47166	3.50566e-05	0.0026358	2.1411	2.55088
283416	C12orf61	1.34464	0.616308	3.69827	0.000472162	0.0110902	-0.187373	2.53968
10723	SLC12A7	1.34292	3.31936	3.3505	0.00139834	0.0202856	-1.26544	2.53664
10396	ATP8A1	1.34093	2.3142	3.06721	0.00323714	0.0328468	-2.025	2.53315
64780	MICAL1	1.33904	4.29288	3.0435	0.00346596	0.0341727	-2.05274	2.52983
84875	PARP10	1.3385	4.36216	3.26967	0.00178441	0.023213	-1.44958	2.52888
9754	STARD8	1.33752	1.63479	3.67213	0.000513316	0.0116654	-0.337135	2.52716
63922	CHTF18	1.33393	1.37449	3.53011	0.000803946	0.0149775	-0.717704	2.52089
55835	CENPJ	1.33275	0.299886	3.65843	0.000536242	0.0118581	-0.299368	2.51882
9399	STOML1	1.33202	0.794307	4.82969	9.79578e-06	0.00144953	3.34444	2.51756
55711	FAR2	1.32806	1.8981	3.49828	0.000887825	0.0157494	-0.839659	2.51065
130502	TTC32	1.32695	0.319986	3.66799	0.000520149	0.0117748	-0.26262	2.50871
1663	DDX11	1.32663	1.27907	3.40015	0.00120187	0.0187867	-1.08599	2.50816
55337	C19orf66	1.32403	2.43426	4.52533	2.90309e-05	0.00238508	2.30729	2.50365
51225	ABI3	1.31895	1.51046	2.89933	0.00521474	0.0436635	-2.40497	2.49484
79134	TMEM185B	1.31836	1.88081	3.57678	0.000694479	0.0138403	-0.616499	2.49382
483	ATP1B3	1.31795	3.14919	3.84121	0.000297333	0.00858496	0.146658	2.49311
55508	SLC35E3	1.31673	1.66236	3.92483	0.000225929	0.0074708	0.418272	2.491
7405	UVRAG	1.31668	2.72915	3.96975	0.000194707	0.00675761	0.535895	2.49092
51134	CCDC41	1.3166	1.83216	2.98674	0.00407643	0.0375442	-2.21867	2.49078
81796	SLCO5A1	1.31658	-0.396557	3.24099	0.00194406	0.0243299	-1.42698	2.49076
8292	COLQ	1.31471	-1.42922	3.0295	0.00360809	0.0350678	-1.8971	2.48752
87178	PNPT1	1.31328	1.67184	3.69767	0.000473061	0.0110915	-0.262388	2.48507
10390	CEPT1	1.31109	2.76337	4.82605	9.92526e-06	0.00145655	3.30985	2.48129
1141	CHRNB2	1.31068	0.052601	3.52968	0.00080502	0.0149775	-0.651667	2.48059
221656	KDM1B	1.30979	2.47362	3.48097	0.000936865	0.0163578	-0.908191	2.47906
145864	HAPLN3	1.30453	1.66613	3.14375	0.0025912	0.0288838	-1.8106	2.47003
91373	UAP1L1	1.30386	1.58176	3.36863	0.0013233	0.019746	-1.19287	2.46888
113675	SDSL	1.30206	0.778753	3.05016	0.0034002	0.0338044	-1.98766	2.46581
147650	SPACA6P	1.30147	0.897234	2.88147	0.005481	0.0449231	-2.42011	2.4648
101927682	CD81-AS1	1.30047	0.592268	4.18708	9.37423e-05	0.00475595	1.2784	2.4631
5216	PFN1	1.29893	5.97226	3.09689	0.00297058	0.0313607	-1.8289	2.46046
51776	ZAK	1.29867	2.49122	2.97829	0.00417547	0.0381508	-2.26242	2.46003
338440	ANO9	1.29841	1.91643	2.82307	0.00644151	0.0494518	-2.62476	2.45957
10873	ME3	1.29784	0.876604	3.06981	0.00321292	0.0326945	-1.94493	2.4586
131965	METTL6	1.29631	0.494125	4.27668	6.89903e-05	0.00406942	1.55577	2.456
177	AGER	1.29547	0.355379	2.97143	0.00425744	0.0386302	-2.12013	2.45456
9459	ARHGEF6	1.29496	2.5444	2.84538	0.0060575	0.047827	-2.5905	2.45369
11000	SLC27A3	1.29412	1.15768	3.71973	0.00044075	0.0106142	-0.161132	2.45227
81615	TMEM163	1.29267	-0.568013	2.85413	0.00591291	0.0471255	-2.36365	2.4498
79847	TMEM180	1.29041	0.702605	3.34833	0.00140759	0.0203871	-1.17843	2.44598
10402	ST3GAL6	1.28918	1.77912	3.50531	0.000868622	0.0155415	-0.826054	2.44388
5660	PSAP	1.28697	8.09327	3.16441	0.00243877	0.027975	-1.56916	2.44015
55741	EDEM2	1.28575	1.96799	5.04971	4.39441e-06	0.000886723	4.07816	2.43808
80830	APOL6	1.28561	5.29756	3.35959	0.00136023	0.0200316	-1.15973	2.43784
57835	SLC4A5	1.28558	-0.314966	3.04919	0.00340978	0.0338471	-1.88654	2.43781
1746	DLX2	1.28396	-1.75193	3.00018	0.00392344	0.0368227	-1.96213	2.43506
29780	PARVB	1.28273	1.24756	3.45084	0.00102843	0.0171307	-0.938678	2.43299
23117	NPIPB4	1.27998	0.234244	4.31725	5.99906e-05	0.00374475	1.68742	2.42835
51260	PBDC1	1.27797	-0.863653	3.24096	0.00194425	0.0243299	-1.3739	2.42498
27143	PALD1	1.27711	0.472553	2.85854	0.00584119	0.0466436	-2.45166	2.42352
55521	TRIM36	1.27411	-0.0610267	2.92663	0.00483099	0.0415821	-2.21945	2.41849
3074	HEXB	1.27074	4.07631	3.37896	0.00128229	0.0193455	-1.16704	2.41286
159686	CCDC147	1.26944	-0.223606	3.08862	0.00304271	0.0317447	-1.82839	2.41068
182	JAG1	1.26858	3.00259	4.0763	0.000136381	0.00572509	0.867308	2.40924
54491	FAM105A	1.26841	1.32423	3.15253	0.00252533	0.0285118	-1.74684	2.40896
11270	NRM	1.26675	0.913869	3.44172	0.00105776	0.0173913	-0.944689	2.40619
7273	TTN	1.26667	4.50501	3.17765	0.00234554	0.0272577	-1.69816	2.40606
53	ACP2	1.26604	2.1867	3.62489	0.000596548	0.0126684	-0.490456	2.40501
3008	HIST1H1E	1.26127	5.11698	3.65905	0.000535182	0.0118581	-0.33255	2.39707
25861	DFNB31	1.25913	1.20548	3.21449	0.00210347	0.0255025	-1.57686	2.39351
2635	GBP3	1.25799	3.73215	3.38363	0.00126411	0.0192182	-1.15693	2.39162
55300	PI4K2B	1.25718	1.22629	3.9312	0.000221227	0.00738407	0.464595	2.39028
53335	BCL11A	1.25685	0.267183	2.94912	0.00453463	0.0400024	-2.22348	2.38974
55704	CCDC88A	1.2546	2.90434	2.90235	0.00517103	0.0434763	-2.45559	2.38601
115703	ARHGAP33	1.25447	0.630954	3.31038	0.0015789	0.0216833	-1.28592	2.38579
5687	PSMA6	1.25272	0.430132	5.49974	8.22858e-07	0.000322485	5.62565	2.3829
5031	P2RY6	1.25226	-0.175858	2.85694	0.00586706	0.0468021	-2.40392	2.38215
83852	SETDB2	1.25099	2.80255	3.72562	0.000432479	0.0105089	-0.200678	2.38005
81831	NETO2	1.24725	0.575814	3.33896	0.00144818	0.0206871	-1.19698	2.37389
25766	PRPF40B	1.24714	2.14708	3.67358	0.000510948	0.0116621	-0.347946	2.3737
5610	EIF2AK2	1.24703	4.11242	3.63869	0.000571005	0.012335	-0.419093	2.37353
441108	C5orf56	1.2457	2.58467	3.32046	0.00153157	0.0213423	-1.35904	2.37133
6580	SLC22A1	1.24531	-0.215766	3.28741	0.00169192	0.0224543	-1.30531	2.37069
83464	APH1B	1.24385	1.32685	3.82485	0.000313636	0.00885411	0.138405	2.36829
5371	PML	1.24321	4.13662	4.46622	3.57317e-05	0.00265476	2.13222	2.36724
4796	TONSL	1.23973	1.20254	3.39637	0.00121586	0.0189054	-1.08725	2.36155
7773	ZNF230	1.23741	0.831829	2.83961	0.00615474	0.048124	-2.50432	2.35775
80821	DDHD1	1.23604	2.30072	3.35723	0.00137002	0.0200722	-1.2494	2.35551
11064	CNTRL	1.23553	2.77791	3.02975	0.0036055	0.0350618	-2.13144	2.35467
130814	PQLC3	1.23458	1.21698	3.56349	0.000724097	0.0141139	-0.610981	2.35313
51643	TMBIM4	1.23339	1.68767	3.46135	0.000995559	0.0167826	-0.940937	2.35119
6934	TCF7L2	1.23275	1.83909	3.27818	0.00173948	0.0227787	-1.46058	2.35014
2037	EPB41L2	1.23206	1.49568	3.13722	0.00264121	0.0292523	-1.8144	2.34902
961	CD47	1.23142	3.92631	3.69041	0.000484198	0.0112833	-0.287216	2.34798
55013	CCDC109B	1.23048	1.06441	3.07908	0.003128	0.032218	-1.90828	2.34646
27010	TPK1	1.22886	1.16196	3.06565	0.00325179	0.0329202	-1.95919	2.34381
64222	TOR3A	1.22741	1.86479	3.80422	0.000335421	0.00923422	0.0483088	2.34147
81544	GDPD5	1.2268	0.567675	2.83523	0.0062295	0.0485376	-2.48332	2.34047
8797	TNFRSF10A	1.22612	1.66106	3.86731	0.000272994	0.00825267	0.251451	2.33938
1200	TPP1	1.22262	4.16714	2.91299	0.00501931	0.0427308	-2.38092	2.3337
59348	ZNF350	1.22166	1.43768	4.36436	5.09657e-05	0.00333948	1.80296	2.33215
23102	TBC1D2B	1.21992	3.36915	3.19688	0.00221613	0.0262695	-1.69057	2.32934
2530	FUT8	1.21882	1.4266	2.93708	0.00469112	0.040887	-2.31133	2.32756
59342	SCPEP1	1.21881	2.79055	3.60722	0.000630889	0.0130113	-0.549297	2.32754
10906	TRAFD1	1.21824	3.42213	3.86466	0.000275375	0.00825267	0.220952	2.32663
822	CAPG	1.21544	4.54635	3.63108	0.000584966	0.0125494	-0.430376	2.32212
55063	ZCWPW1	1.21532	1.47777	3.10877	0.00286981	0.0307196	-1.89186	2.32192
8985	PLOD3	1.21277	2.08392	3.18862	0.00227085	0.0266866	-1.70336	2.31783
118426	LOH12CR1	1.20823	1.19906	3.15853	0.00248125	0.0282615	-1.73635	2.31055
120103	SLC36A4	1.20762	1.88603	3.15585	0.0025009	0.0283402	-1.78356	2.30956
161176	SYNE3	1.20743	2.58261	2.92693	0.00482691	0.0415672	-2.39124	2.30926
57553	MICAL3	1.20733	2.69174	3.03592	0.00354225	0.0346241	-2.12009	2.3091
3181	HNRNPA2B1	1.20616	5.69036	3.26885	0.00178883	0.0232533	-1.3868	2.30723
5426	POLE	1.20504	2.74571	4.16676	0.000100449	0.00491368	1.14664	2.30543
9088	PKMYT1	1.20501	1.61181	3.259	0.00184233	0.0236546	-1.49176	2.30539
79792	GSDMD	1.20419	3.60821	3.4585	0.00100438	0.0168863	-0.962911	2.30407
29108	PYCARD	1.2025	2.0254	3.04458	0.00345524	0.0341212	-2.07133	2.30138
25939	SAMHD1	1.20125	4.80581	2.92391	0.00486804	0.0418402	-2.33217	2.29939
79895	ATP8B4	1.20083	2.57462	3.18924	0.00226668	0.0266553	-1.71489	2.29871
157	ADRBK2	1.20053	2.68282	2.95528	0.00445654	0.0396334	-2.32416	2.29824
5452	POU2F2	1.20008	1.76076	3.54419	0.000769293	0.0145944	-0.713835	2.29752
753	LDLRAD4	1.19867	2.36409	2.84616	0.00604452	0.0477458	-2.58934	2.29528
1298	COL9A2	1.1985	2.70243	3.29942	0.00163188	0.0220416	-1.41971	2.29502
57698	KIAA1598	1.19493	2.03944	3.08146	0.00310656	0.0321136	-1.99068	2.28934
8804	CREG1	1.19454	4.28806	2.81823	0.0065278	0.0498556	-2.61434	2.28871
8869	ST3GAL5	1.19383	1.50164	3.03595	0.00354197	0.0346241	-2.0694	2.28759
389072	PLEKHM3	1.19237	2.02558	4.14665	0.000107545	0.00506488	1.08974	2.28528
283624	LINC00641	1.18846	2.16772	2.95995	0.00439811	0.0394135	-2.307	2.27909
2027	ENO3	1.18818	4.89932	2.93805	0.00467839	0.0408333	-2.29489	2.27864
126432	RINL	1.18639	1.39524	2.88537	0.00542184	0.0446451	-2.43481	2.27582
5890	RAD51B	1.18631	0.363981	3.11357	0.00282993	0.0304899	-1.79104	2.27571
54757	FAM20A	1.18425	2.54202	3.55625	0.000740761	0.0142921	-0.695611	2.27245
10863	ADAM28	1.18295	2.19849	3.30814	0.00158957	0.0217794	-1.39001	2.2704
5271	SERPINB8	1.18176	2.11676	4.01097	0.000169746	0.00631903	0.665664	2.26853
284013	VMO1	1.18031	-0.139923	2.93259	0.00475083	0.0411314	-2.22634	2.26626
55723	ASF1B	1.17784	0.610534	2.8524	0.00594128	0.0472456	-2.44223	2.26237
56951	C5orf15	1.17669	2.35946	3.48158	0.000935097	0.016343	-0.903363	2.26058
4292	MLH1	1.16885	1.99593	3.80442	0.000335208	0.00923422	0.048361	2.24832
114908	TMEM123	1.16883	4.89093	3.15093	0.00253726	0.0285695	-1.74252	2.2483
6646	SOAT1	1.16794	3.27183	3.12971	0.00269981	0.0296993	-1.87186	2.2469
6776	STAT5A	1.16742	3.98962	3.24179	0.00193943	0.0243038	-1.54343	2.2461
51524	TMEM138	1.16727	1.52656	4.47858	3.42155e-05	0.00260757	2.17021	2.24587
10926	DBF4	1.16717	0.937009	4.33198	5.70128e-05	0.00362859	1.72355	2.24571
7444	VRK2	1.16686	2.19467	3.91019	0.000237113	0.00766923	0.359305	2.24523
349136	WDR86	1.16648	0.945489	3.33763	0.00145401	0.0207198	-1.23433	2.24464
7782	SLC30A4	1.16526	2.52244	3.59268	0.000660528	0.0134509	-0.592292	2.24274
23081	KDM4C	1.1603	1.5824	5.23219	2.23972e-06	0.000584864	4.71183	2.23503
83742	MARVELD1	1.15446	0.534309	2.94604	0.00457421	0.0402898	-2.2164	2.22602
29904	EEF2K	1.15436	1.73982	3.00367	0.00388466	0.0365747	-2.16652	2.22585
257415	FAM133B	1.15346	0.130004	3.59134	0.000663327	0.0134768	-0.475434	2.22447
10544	PROCR	1.15318	-0.964235	3.0393	0.00350808	0.034416	-1.88098	2.22404
10392	NOD1	1.14957	1.35413	3.7159	0.000446195	0.0106924	-0.183715	2.21848
84888	SPPL2A	1.14877	4.35693	4.78646	1.14491e-05	0.00157598	3.19258	2.21725
7187	TRAF3	1.1476	3.63172	3.56351	0.000724071	0.0141139	-0.66106	2.21544
80022	MYO15B	1.14365	4.52626	3.09365	0.00299866	0.0315211	-1.89791	2.2094
9654	TTLL4	1.1432	2.14892	3.37686	0.00129054	0.019395	-1.19628	2.20871
528	ATP6V1C1	1.14246	4.08684	2.87154	0.00563442	0.0455603	-2.49511	2.20757
286053	NSMCE2	1.14147	1.72437	3.29334	0.00166204	0.0222467	-1.40731	2.20605
4772	NFATC1	1.14145	2.12727	4.05319	0.000147388	0.00590335	0.800573	2.20603
3660	IRF2	1.14145	3.51505	3.08412	0.00308273	0.0319743	-1.98173	2.20602
114827	FHAD1	1.14011	0.480121	3.21636	0.00209187	0.0254724	-1.54599	2.20399
25832	NBPF14	1.13842	0.0340579	3.08688	0.00305812	0.031868	-1.82561	2.20139
8458	TTF2	1.13521	1.69164	3.08306	0.00309212	0.0320343	-1.95737	2.1965
5770	PTPN1	1.13393	4.02062	3.49974	0.000883808	0.0157095	-0.832922	2.19456
401115	C4orf48	1.13314	-0.208301	3.19542	0.00222566	0.0263474	-1.51621	2.19335
54832	VPS13C	1.13177	4.86569	3.11005	0.00285915	0.0306767	-1.85611	2.19128
26519	TIMM10	1.13171	-0.00889334	2.98393	0.00410914	0.0376891	-2.07085	2.19118
29767	TMOD2	1.12993	2.01248	3.25744	0.00185094	0.0237307	-1.51667	2.18848
5360	PLTP	1.12606	2.88884	2.95613	0.00444588	0.0396078	-2.32358	2.18261
1122	CHML	1.12513	1.32048	3.51353	0.000846655	0.0154175	-0.763579	2.18121
3717	JAK2	1.12286	3.66304	2.92369	0.00487101	0.0418449	-2.38673	2.17778
3709	ITPR2	1.12271	4.19667	2.99931	0.00393324	0.0368641	-2.17596	2.17756
2650	GCNT1	1.1224	1.19977	3.21284	0.0021138	0.0255392	-1.57603	2.17709
83854	ANGPTL6	1.12198	0.453287	3.61928	0.000607248	0.0127759	-0.406955	2.17646
134429	STARD4	1.11539	2.0731	3.14267	0.00259944	0.0289393	-1.8232	2.16653
3978	LIG1	1.1127	1.81554	3.12871	0.00270769	0.029716	-1.84675	2.1625
57590	WDFY1	1.11193	3.89564	3.98696	0.000183883	0.0065831	0.609055	2.16135
411	ARSB	1.11025	2.32537	3.33526	0.00146447	0.0208036	-1.31634	2.15882
151636	DTX3L	1.10891	4.67711	3.5822	0.000682724	0.0136985	-0.567862	2.15682
23636	NUP62	1.10651	2.80343	3.7881	0.000353445	0.00946799	-0.018117	2.15324
115273	RAB42	1.10548	-0.0171001	3.04588	0.00344234	0.0340343	-1.94112	2.15171
200931	SLC51A	1.1049	1.27938	2.82793	0.00635598	0.049135	-2.58645	2.15083
60672	MIIP	1.10416	1.71717	3.35924	0.00136166	0.0200316	-1.21459	2.14973
2799	GNS	1.10121	5.64793	2.81779	0.00653565	0.049894	-2.54103	2.14534
57486	NLN	1.09745	1.64803	3.50386	0.000872549	0.0155717	-0.825497	2.13976
23528	ZNF281	1.09706	2.61068	2.92701	0.0048258	0.0415672	-2.39698	2.13918
113402	SFT2D1	1.09597	2.60772	2.99304	0.0040041	0.0372451	-2.23036	2.13756
10616	RBCK1	1.09541	3.77057	3.81027	0.000328892	0.00913951	0.0629994	2.13673
93349	SP140L	1.09411	2.15709	3.71013	0.000454545	0.0107906	-0.241868	2.13482
23306	TMEM194A	1.09407	1.63947	3.42681	0.00110747	0.0179726	-1.02986	2.13475
23424	TDRD7	1.09183	2.55041	4.31032	6.14416e-05	0.00380146	1.60355	2.13144
6868	ADAM17	1.09069	3.99652	3.3136	0.00156363	0.0215402	-1.34525	2.12977
3663	IRF5	1.08873	2.72552	3.41449	0.00115017	0.0183171	-1.10077	2.12686
389641	LOC389641	1.08863	0.0332262	3.19143	0.00225207	0.0265185	-1.54641	2.12672
64747	MFSD1	1.08435	3.89236	3.30171	0.00162068	0.0220206	-1.38816	2.12042
55133	SRBD1	1.08421	1.85079	3.44507	0.00104689	0.0173087	-0.995114	2.12022
1902	LPAR1	1.08048	0.412298	3.42862	0.00110131	0.017892	-0.9668	2.11474
9782	MATR3	1.0799	1.23213	3.91363	0.000234435	0.00761034	0.411594	2.11389
203260	CCDC107	1.07777	0.255798	2.96471	0.00433928	0.0391041	-2.14707	2.11078
10825	NEU3	1.07759	1.68307	3.31804	0.00154279	0.0214194	-1.33323	2.1105
9735	KNTC1	1.0766	2.34917	3.17164	0.00238747	0.0275324	-1.76032	2.10906
10473	HMGN4	1.07646	2.50909	2.9182	0.00494662	0.0423362	-2.41502	2.10886
51172	NAGPA	1.07176	1.28368	3.82313	0.000315406	0.00888995	0.125938	2.102
29110	TBK1	1.0698	3.46853	3.29585	0.00164951	0.0221561	-1.41835	2.09914
91283	MSANTD3	1.06877	0.371604	3.07829	0.00313513	0.0322541	-1.8773	2.09764
84134	TOMM40L	1.06793	1.32522	3.06737	0.00323567	0.0328468	-1.99165	2.09642
9852	EPM2AIP1	1.06752	2.67751	3.29934	0.00163229	0.0220416	-1.41986	2.09583
55848	PLGRKT	1.06746	0.720475	3.3657	0.00133518	0.0198583	-1.13325	2.09574
55012	PPP2R3C	1.06665	2.50934	3.46262	0.000991643	0.0167709	-0.964312	2.09456
3140	MR1	1.06555	2.95715	3.08925	0.00303717	0.0317428	-1.98189	2.09297
4065	LY75	1.06533	1.33063	3.05146	0.00338751	0.0337554	-2.01793	2.09265
1786	DNMT1	1.06304	2.98982	3.08879	0.00304129	0.0317447	-1.98447	2.08933
11035	RIPK3	1.06225	1.53655	2.87943	0.00551209	0.0450221	-2.46765	2.08819
90634	N4BP2L1	1.06224	1.39456	3.70087	0.000468235	0.0110275	-0.238365	2.08817
3725	JUN	1.06177	6.79435	2.92866	0.00480353	0.0414663	-2.20469	2.08749
79961	DENND2D	1.05715	3.62704	3.62271	0.0006007	0.0126833	-0.495597	2.08082
3364	HUS1	1.05461	1.50387	3.87642	0.000264961	0.00808405	0.282598	2.07715
56829	ZC3HAV1	1.05351	4.62169	3.352	0.00139197	0.0202268	-1.2207	2.07557
51667	NUB1	1.05316	3.47741	3.05077	0.00339424	0.0337656	-2.0728	2.07507
9134	CCNE2	1.05201	1.36251	2.86546	0.00573022	0.0461249	-2.48886	2.07341
5682	PSMA1	1.05066	0.676984	3.54214	0.000774252	0.0146188	-0.645982	2.07148
10046	MAMLD1	1.04505	0.367053	2.86038	0.00581138	0.0464832	-2.39991	2.06344
8444	DYRK3	1.04385	0.140665	3.02461	0.003659	0.0353882	-1.99658	2.06172
3336	HSPE1	1.04305	2.57397	2.91927	0.00493187	0.0422701	-2.41805	2.06059
54882	ANKHD1	1.04287	0.436323	3.13034	0.00269482	0.0296993	-1.7456	2.06032
25780	RASGRP3	1.04277	1.93164	3.10832	0.00287353	0.0307196	-1.91598	2.06019
28962	OSTM1	1.03981	3.56344	3.07325	0.00318121	0.0324648	-2.00907	2.05596
25981	DNAH1	1.03771	3.16567	3.27714	0.00174491	0.0228275	-1.47998	2.05296
6949	TCOF1	1.03735	2.3503	3.32814	0.00149641	0.0211048	-1.33203	2.05245
25902	MTHFD1L	1.03729	1.53017	3.5601	0.000731846	0.0142026	-0.646607	2.05236
80778	ZNF34	1.02868	-0.424995	3.01755	0.00373367	0.0357792	-1.96405	2.04015
2923	PDIA3	1.02804	4.23355	3.88823	0.000254879	0.0079541	0.310306	2.03926
23333	DPY19L1	1.02616	1.09335	3.155	0.00250709	0.0283919	-1.7144	2.03659
7784	ZP3	1.02615	-0.723854	2.83379	0.00625432	0.0486883	-2.3943	2.03658
57826	RAP2C	1.02293	4.11416	2.95204	0.00449747	0.0398113	-2.29379	2.03204
57600	FNIP2	1.01869	4.489	2.97783	0.00418096	0.0381508	-2.19923	2.02608
55558	PLXNA3	1.01859	2.89371	3.17529	0.00236189	0.0273446	-1.75765	2.02593
253725	WASHC2C	1.01474	3.55541	3.61232	0.000620778	0.0129629	-0.524907	2.02055
757	TMEM50B	1.01106	4.27641	2.86398	0.0057537	0.0462162	-2.5061	2.0154
285148	IAH1	1.00368	2.94679	3.78497	0.000357049	0.00950275	-0.0288901	2.00511
5993	RFX5	1.00279	2.75409	2.94893	0.00453707	0.0400024	-2.34402	2.00387
93323	HAUS8	0.999685	0.0719239	3.43847	0.00106841	0.0175016	-0.894047	1.99956
51444	RNF138	0.995949	2.11261	3.74139	0.000411074	0.0101972	-0.144413	1.99439
5720	PSME1	0.992873	3.97493	3.1883	0.00227302	0.0266944	-1.69843	1.99014
55609	ZNF280C	0.983518	-0.00577031	2.82443	0.00641756	0.0493955	-2.45269	1.97728
64072	CDH23	0.983309	2.64374	2.87355	0.00560291	0.0454264	-2.53457	1.97699
196463	PLBD2	0.981777	1.9224	2.89653	0.00525566	0.0438556	-2.45163	1.9749
80336	PABPC1L	0.981476	1.95993	2.95429	0.00446896	0.0396578	-2.30193	1.97448
23070	CMTR1	0.97948	2.96761	4.50293	3.14123e-05	0.00247906	2.22879	1.97176
5965	RECQL	0.978427	2.56149	3.10839	0.00287299	0.0307196	-1.92794	1.97032
54877	ZCCHC2	0.977686	3.89773	2.98337	0.00411568	0.0377101	-2.23269	1.9693
55346	TCP11L1	0.973946	1.59611	3.20239	0.00218025	0.0261409	-1.642	1.96421
9772	KIAA0195	0.970075	2.66508	2.87599	0.00556518	0.0452684	-2.52758	1.95894
8690	JRKL	0.969031	0.428617	3.21613	0.00209327	0.0254724	-1.51389	1.95753
4171	MCM2	0.968017	1.8323	2.93796	0.00467961	0.0408333	-2.34088	1.95615
9187	SLC24A1	0.967654	1.42536	3.29263	0.00166561	0.0222545	-1.39788	1.95566
7011	TEP1	0.963557	4.16252	3.09538	0.00298366	0.0314614	-1.93554	1.95011
6741	SSB	0.962869	2.08688	2.97158	0.00425563	0.0386302	-2.2676	1.94918
6773	STAT2	0.958974	5.17465	3.10268	0.00292103	0.0310034	-1.85292	1.94393
11133	KPTN	0.95786	0.566259	3.28313	0.00171383	0.0226068	-1.36029	1.94243
55254	TMEM39A	0.951872	1.791	3.91481	0.000233526	0.00759471	0.387403	1.93438
1911	PHC1	0.950733	2.34316	3.57068	0.000707922	0.0138901	-0.656145	1.93285
23143	LRCH1	0.949257	2.08539	3.36022	0.00135762	0.0200316	-1.23782	1.93088
4664	NAB1	0.948125	3.55831	2.95499	0.00446017	0.0396393	-2.31911	1.92936
9442	MED27	0.947326	-0.210967	2.84303	0.00609693	0.047989	-2.40472	1.9283
54822	TRPM7	0.944806	3.75534	2.9695	0.00428086	0.0388031	-2.27746	1.92493
1185	CLCN6	0.944082	2.10742	3.44892	0.00103454	0.0171685	-0.997985	1.92396
51809	GALNT7	0.939703	2.64493	4.22296	8.29396e-05	0.00441646	1.3228	1.91813
91012	CERS5	0.935498	1.74097	3.49507	0.000896728	0.0158282	-0.83731	1.91255
54454	ATAD2B	0.934979	3.31014	3.72391	0.000434861	0.0105346	-0.208536	1.91186
284004	HEXDC	0.933776	2.21992	3.24499	0.00192105	0.0241758	-1.55319	1.91027
151188	ARL6IP6	0.930098	1.31268	3.02576	0.00364695	0.0353102	-2.05937	1.90541
200894	ARL13B	0.928073	0.476979	3.02044	0.00370295	0.0356387	-2.01473	1.90273
967	CD63	0.924904	5.45287	3.41947	0.00113272	0.0182355	-0.992412	1.89856
64601	VPS16	0.92478	2.08119	4.19389	9.15911e-05	0.00471205	1.24274	1.89839
401320	LOC401320	0.924545	3.06824	2.91736	0.00495822	0.0423839	-2.42568	1.89809
56605	ERO1LB	0.918221	1.91089	3.15224	0.00252747	0.0285118	-1.79108	1.88978
9129	PRPF3	0.917457	2.78544	3.87366	0.000267366	0.00814343	0.236978	1.88878
10577	NPC2	0.916643	3.78611	2.99166	0.00401977	0.0373321	-2.21569	1.88772
27032	ATP2C1	0.916003	3.53474	3.71072	0.000453676	0.0107906	-0.243103	1.88688
55215	FANCI	0.915637	1.89426	2.94999	0.00452354	0.0399624	-2.31004	1.8864
24139	EML2	0.914974	2.55592	3.52209	0.000824346	0.0151861	-0.797657	1.88554
23071	ERP44	0.914848	3.18607	3.37849	0.0012841	0.0193564	-1.20186	1.88537
81034	SLC25A32	0.913838	1.3706	2.89587	0.00526539	0.0438955	-2.4102	1.88405
51194	IPO11	0.913576	1.36938	3.59528	0.000655127	0.0133763	-0.54235	1.88371
2621	GAS6	0.910415	1.58698	2.9508	0.00451329	0.0398917	-2.29469	1.87959
201725	C4orf46	0.909496	0.0882332	2.8884	0.00537623	0.044444	-2.30114	1.87839
55668	GPATCH2L	0.909397	3.85462	2.93048	0.00477908	0.0413155	-2.37224	1.87826
10915	TCERG1	0.908742	2.40663	2.94696	0.00456245	0.0402061	-2.343	1.87741
5771	PTPN2	0.896294	2.95698	3.33607	0.00146089	0.0207861	-1.32228	1.86128
7597	ZBTB25	0.892684	2.71262	3.24717	0.00190857	0.02407	-1.56454	1.85663
200916	RPL22L1	0.887382	0.966543	2.88583	0.00541488	0.0446181	-2.40348	1.84982
63901	FAM111A	0.883234	3.30145	2.95435	0.00446829	0.0396578	-2.3306	1.8445
11044	PAPD7	0.88135	1.81415	3.71865	0.000442269	0.0106142	-0.19622	1.8421
23503	ZFYVE26	0.879024	3.98085	3.69555	0.000476287	0.0111282	-0.269107	1.83913
83930	STARD3NL	0.878535	2.3624	3.69971	0.000469979	0.0110535	-0.278777	1.83851
150472	CBWD2	0.873931	0.953579	3.06457	0.00326196	0.0329667	-1.95275	1.83265
5550	PREP	0.873357	1.35193	3.15776	0.00248688	0.0282712	-1.73763	1.83192
9924	PAN2	0.871371	2.37947	2.9903	0.00403546	0.0373606	-2.23266	1.8294
9130	FAM50A	0.86973	3.01878	2.84994	0.00598181	0.0474404	-2.594	1.82732
79158	GNPTAB	0.867216	3.30503	3.07407	0.00317368	0.0324439	-2.02367	1.82414
51602	NOP58	0.863042	1.92361	3.01282	0.00378445	0.0360094	-2.14878	1.81887
221184	CPNE2	0.854588	1.66007	2.84834	0.00600818	0.0475857	-2.55647	1.80824
85462	FHDC1	0.851967	1.63241	2.83765	0.00618817	0.0482791	-2.5934	1.80496
55072	RNF31	0.843676	2.37703	3.34586	0.00141818	0.0204553	-1.28531	1.79462
55756	INTS9	0.842917	0.898236	3.01304	0.00378211	0.0360094	-2.07607	1.79367
129531	MITD1	0.838501	1.72507	2.95955	0.00440307	0.039424	-2.28182	1.78819
1716	DGUOK	0.837295	1.52125	3.30168	0.00162082	0.0220206	-1.35894	1.7867
79677	SMC6	0.835656	1.93876	3.1217	0.00276369	0.0299843	-1.8696	1.78467
84081	NSRP1	0.832097	0.919261	3.14989	0.00254499	0.0285841	-1.74014	1.78027
55080	TAPBPL	0.830455	2.36573	3.16271	0.00245096	0.0280424	-1.77855	1.77825
84674	CARD6	0.825918	1.81825	2.87957	0.00550997	0.0450221	-2.4879	1.77266
5281	PIGF	0.822529	2.47619	2.95885	0.00441176	0.039446	-2.31821	1.7685
55257	MRGBP	0.819683	1.48511	2.82393	0.00642633	0.0493955	-2.60719	1.76502
8568	RRP1	0.813714	1.75526	3.43785	0.00107044	0.0175078	-1.0068	1.75773
58472	SQRDL	0.813123	3.04899	3.12684	0.00272256	0.0297979	-1.88673	1.75701
85403	EAF1	0.812397	3.57853	2.84907	0.00599618	0.0475119	-2.57768	1.75613
10549	PRDX4	0.810381	0.764174	2.82387	0.00642733	0.0493955	-2.53023	1.75367
25819	CCRN4L	0.810107	2.00183	2.88475	0.00543114	0.0446515	-2.48738	1.75334
28991	COMMD5	0.806171	2.55914	3.24361	0.00192897	0.0242232	-1.57632	1.74856
84904	ARHGEF39	0.796815	0.990125	3.05812	0.00332318	0.033397	-1.96766	1.73726
23049	SMG1	0.791872	5.81108	2.89428	0.00528878	0.0439552	-2.35342	1.73132
57494	RIMKLB	0.790723	1.89733	3.19722	0.00221389	0.0262606	-1.67578	1.72994
84343	HPS3	0.78484	2.68605	3.37673	0.00129104	0.019395	-1.20971	1.7229
84067	FAM160A2	0.782279	2.64535	2.85667	0.00587147	0.0468162	-2.57707	1.71985
55813	UTP6	0.776556	2.15572	3.3623	0.00134904	0.0199516	-1.23175	1.71304
54556	ING3	0.774368	1.82077	3.0263	0.00364133	0.035275	-2.11755	1.71044
80152	CENPT	0.767602	2.30047	2.88122	0.00548479	0.0449231	-2.50907	1.70244
84991	RBM17	0.764929	2.65099	3.84627	0.000292458	0.0085134	0.152908	1.69929
10036	CHAF1A	0.758057	2.13929	2.92882	0.00480133	0.0414663	-2.3867	1.69121
26093	CCDC9	0.743603	2.63768	2.91818	0.00494684	0.0423362	-2.4247	1.67435
79576	NKAP	0.74111	1.02414	2.92352	0.00487331	0.0418449	-2.3152	1.67146
29843	SENP1	0.740466	1.89067	3.41222	0.00115823	0.0183959	-1.08204	1.67071
150465	TTL	0.739027	2.57049	3.0863	0.0030633	0.0318845	-1.99341	1.66905
65264	UBE2Z	0.737135	3.8713	3.95897	0.000201795	0.00683832	0.511909	1.66686
80055	PGAP1	0.736046	1.33238	3.01452	0.00376619	0.0359743	-2.11648	1.66561
7107	GPR137B	0.735897	3.2759	2.95725	0.00443176	0.0395544	-2.31843	1.66543
10612	TRIM3	0.733184	0.930259	3.07199	0.00319274	0.0325451	-1.93235	1.6623
64783	RBM15	0.72364	2.97644	3.32447	0.00151309	0.0211892	-1.35724	1.65134
10138	YAF2	0.72345	2.04764	3.2534	0.00187342	0.0238639	-1.53485	1.65113
56063	TMEM234	0.720517	1.6151	2.94159	0.00463192	0.040572	-2.31905	1.64777
64343	AZI2	0.71928	2.96228	3.61042	0.000624522	0.0129703	-0.546814	1.64636
26750	RPS6KC1	0.716929	1.8236	2.91768	0.0049539	0.042373	-2.39172	1.64368
23324	MAN2B2	0.707857	3.15249	3.0769	0.00314776	0.0323091	-2.02105	1.63338
64215	DNAJC1	0.706761	2.29329	3.36567	0.0013353	0.0198583	-1.23326	1.63214
51426	POLK	0.703572	2.32456	2.89033	0.00534746	0.0443378	-2.4852	1.62853
83696	TRAPPC9	0.702403	2.95546	2.99975	0.00392824	0.0368483	-2.22124	1.62721
3703	STT3A	0.702342	3.03185	3.3415	0.00143703	0.020562	-1.31054	1.62714
55180	LINS	0.696917	2.14851	3.38396	0.00126288	0.0192159	-1.178	1.62104
90416	C15orf57	0.696216	1.65671	2.99443	0.00398825	0.0371365	-2.19155	1.62025
1615	DARS	0.695591	3.28658	2.83281	0.00627115	0.0487552	-2.63369	1.61955
56965	PARP6	0.691277	2.66548	2.8681	0.00568843	0.0458925	-2.55002	1.61471
56850	GRIPAP1	0.683971	3.31427	2.89421	0.00528987	0.0439552	-2.48517	1.60656
3633	INPP5B	0.670049	2.18522	2.86587	0.00572373	0.046112	-2.5367	1.59113
114790	STK11IP	0.667695	1.91747	2.87342	0.00560507	0.0454264	-2.50644	1.58853
79591	C10orf76	0.655536	1.9814	3.39086	0.00123652	0.0190634	-1.15745	1.5752
8243	SMC1A	0.652281	3.21417	3.01693	0.00374032	0.0357903	-2.17734	1.57165
84859	LRCH3	0.644071	2.98064	2.90733	0.00509947	0.0430991	-2.45568	1.56273
57003	CCDC47	0.627809	3.03818	3.12954	0.00270115	0.0296993	-1.88421	1.54522
93643	TJAP1	0.598086	2.16033	2.89531	0.00527359	0.0439039	-2.46669	1.51371
3612	IMPA1	0.59454	2.01897	2.86377	0.00575718	0.0462162	-2.542	1.50999
80314	EPC1	0.58945	2.9253	2.90969	0.00506595	0.0428975	-2.45095	1.50467
80167	C4orf29	0.586246	1.84202	2.88792	0.00538342	0.0444789	-2.4584	1.50133
9681	DEPDC5	0.584046	2.15043	2.8313	0.00629727	0.0487874	-2.62785	1.49905
550	AUP1	0.5458	3.54674	3.0132	0.00378035	0.0360094	-2.18231	1.45983
84132	USP42	0.500948	2.11778	2.82561	0.00639677	0.049343	-2.63418	1.41514
2961	GTF2E2	0.496832	2.1232	2.92644	0.00483355	0.041584	-2.38889	1.41111

## Sheet: ST-03.
Supplemental Table 3. 1,269 DEGs Decreased Abundance in BKVN-P (N=7) vs. NR (N=26).
EntrezGeneID	Symbol	logFC	AveExpr	t	PValue	adjPVal	B	FC
3043	HBB	-5.42117	6.75933	-3.39367	0.00122592	0.0189995	-1.08699	-42.8483
4036	LRP2	-4.18759	2.21872	-4.03769	0.000155244	0.0060058	0.836764	-18.2218
58510	PRODH2	-4.03738	-0.71264	-4.28511	6.70193e-05	0.00401706	1.49548	-16.42
213	ALB	-4.0158	-0.155748	-3.12972	0.00269974	0.0296993	-1.63142	-16.1762
64902	AGXT2	-4.00502	0.0269224	-3.87969	0.000262131	0.00806176	0.347373	-16.0558
359	AQP2	-3.84345	4.14075	-3.75834	0.000389192	0.0098166	-0.0553235	-14.3547
50507	NOX4	-3.802	0.590331	-3.51898	0.00083237	0.0152532	-0.634455	-13.9482
51200	CPA4	-3.79821	3.75667	-3.61129	0.000622816	0.0129629	-0.496613	-13.9115
3795	KHK	-3.78595	0.56442	-3.57659	0.000694893	0.0138403	-0.480453	-13.7938
51179	HAO2	-3.78543	0.726671	-3.60093	0.000643556	0.0132264	-0.412317	-13.7889
358	AQP1	-3.77726	1.47244	-3.47377	0.00095802	0.0164787	-0.758688	-13.711
84985	FAM83A	-3.75762	4.64668	-4.19552	9.10857e-05	0.00470177	1.25109	-13.5256
7364	UGT2B7	-3.74941	1.32907	-3.30344	0.00161227	0.0219717	-1.20909	-13.4488
116085	SLC22A12	-3.74135	0.97568	-3.59253	0.000660847	0.0134509	-0.435159	-13.3739
55586	MIOX	-3.73095	1.8875	-3.68214	0.000497173	0.0114505	-0.204603	-13.2779
9356	SLC22A6	-3.71113	-0.567865	-3.86007	0.000279548	0.00832874	0.283572	-13.0967
810	CALML3	-3.70346	1.04353	-3.03008	0.0036021	0.0350479	-1.8938	-13.0272
8424	BBOX1	-3.66622	1.27107	-3.26131	0.00182965	0.0236234	-1.31658	-12.6953
2938	GSTA1	-3.6612	0.151759	-3.35207	0.00139168	0.0202268	-1.0729	-12.6512
218	ALDH3A1	-3.64403	2.18023	-3.3006	0.0016261	0.0220299	-1.26211	-12.5015
5745	PTH1R	-3.58577	1.6704	-3.72552	0.000432619	0.0105089	-0.0697465	-12.0067
92292	GLYATL1	-3.51996	0.585537	-3.28191	0.0017201	0.0226441	-1.25548	-11.4713
5053	PAH	-3.49723	0.526427	-3.12556	0.00273277	0.0298306	-1.65105	-11.292
2939	GSTA2	-3.49611	-0.160202	-3.21426	0.0021049	0.0255025	-1.4225	-11.2833
25818	KLK5	-3.47285	0.208099	-3.15804	0.00248482	0.0282712	-1.56277	-11.1028
192668	CYS1	-3.43034	2.35614	-4.11115	0.00012127	0.00543785	1.05371	-10.7804
7070	THY1	-3.42334	0.339456	-3.3522	0.00139113	0.0202268	-1.07311	-10.7282
134288	TMEM174	-3.40358	-0.848213	-3.78501	0.000357004	0.00950275	0.0747904	-10.5823
613212	CTXN3	-3.39293	-0.114534	-2.85075	0.00596837	0.047355	-2.29499	-10.5045
2246	FGF1	-3.38506	0.375115	-3.10691	0.00288533	0.0307348	-1.69071	-10.4473
2327	FMO2	-3.37209	2.24382	-3.12403	0.00274497	0.0299033	-1.74612	-10.3538
23743	BHMT2	-3.36342	1.50505	-3.5825	0.000682077	0.0136985	-0.471919	-10.2918
5317	PKP1	-3.36096	1.96659	-2.86181	0.00578853	0.0463631	-2.35393	-10.2742
635	BHMT	-3.33402	2.49903	-4.27369	6.97031e-05	0.00407144	1.54532	-10.0842
316	AOX1	-3.28972	0.912978	-3.61694	0.000611781	0.0128409	-0.368389	-9.77925
146325	C16orf11	-3.28503	-0.7002	-3.52076	0.000827767	0.0151861	-0.637309	-9.7475
1807	DPYS	-3.25803	0.672439	-3.23483	0.00198008	0.0246221	-1.38027	-9.56678
7490	WT1	-3.25528	-1.39618	-4.10275	0.000124754	0.00547043	0.956198	-9.54855
126638	RPTN	-3.22399	2.63974	-3.6511	0.000548911	0.0119595	-0.341658	-9.34367
9547	CXCL14	-3.20817	1.14437	-3.73957	0.000413484	0.0102402	-0.0274528	-9.24177
3242	HPD	-3.20376	2.87337	-3.96083	0.000200559	0.00682248	0.562755	-9.21354
2326	FMO1	-3.20327	-0.391404	-3.21484	0.00210132	0.0255025	-1.4206	-9.21043
1644	DDC	-3.19103	0.618493	-3.23085	0.00200367	0.0247938	-1.3947	-9.13262
10669	CGREF1	-3.18405	-0.400839	-3.41662	0.00114266	0.0182519	-0.906524	-9.08855
6569	SLC34A1	-3.17702	-0.719235	-3.39081	0.00123669	0.0190634	-0.973718	-9.04436
55224	ETNK2	-3.15288	1.87276	-4.21695	8.46621e-05	0.00446097	1.37997	-8.89429
168002	DACT2	-3.14635	-1.46993	-4.12208	0.000116874	0.00532137	1.01504	-8.85413
5340	PLG	-3.1452	0.0895987	-3.01972	0.00371058	0.0356927	-1.9026	-8.84704
283948	NHLRC4	-3.10949	-1.73761	-4.35479	5.26847e-05	0.00343942	1.66713	-8.63075
9027	NAT8	-3.07863	0.411066	-3.43923	0.0010659	0.0174766	-0.846144	-8.44813
64849	SLC13A3	-3.05891	0.532856	-3.18205	0.00231531	0.0270303	-1.5101	-8.33344
189	AGXT	-3.05096	1.13682	-4.40336	4.45039e-05	0.00309904	1.93313	-8.28762
159963	SLC5A12	-3.04486	0.208427	-2.93879	0.00466865	0.0407978	-2.10078	-8.25269
10864	SLC22A7	-3.0337	-1.08548	-3.66727	0.000521347	0.0117748	-0.246641	-8.18909
284422	C19orf77	-3.02776	0.266445	-3.39497	0.00122108	0.0189634	-0.961708	-8.15543
229	ALDOB	-3.02237	6.38095	-3.79995	0.000340111	0.0092913	0.0709592	-8.12503
79814	AGMAT	-3.01083	1.7369	-3.47899	0.000942644	0.0164244	-0.768737	-8.06029
22981	NINL	-3.00091	4.15832	-5.40017	1.19648e-06	0.000378924	5.29725	-8.00505
55222	LRRC20	-2.99448	2.23665	-2.8888	0.0053702	0.0444356	-2.35572	-7.96944
10249	GLYAT	-2.9899	0.132186	-3.09392	0.00299634	0.0315202	-1.72622	-7.94417
3851	KRT4	-2.97509	5.94206	-3.1245	0.00274119	0.0298805	-1.83236	-7.86306
1800	DPEP1	-2.97338	0.292418	-3.19979	0.0021971	0.0261991	-1.46894	-7.85375
2028	ENPEP	-2.95802	0.848444	-3.24756	0.00190636	0.0240615	-1.35501	-7.77056
348158	ACSM2B	-2.95721	0.209096	-3.32696	0.00150176	0.0211048	-1.13862	-7.76623
338094	FAM151A	-2.93943	1.21251	-4.37509	4.9103e-05	0.0032883	1.85261	-7.6711
64711	HS3ST6	-2.93943	0.122119	-3.05432	0.00335976	0.0336868	-1.81909	-7.67106
11012	KLK11	-2.91335	3.31567	-3.44993	0.00103129	0.0171307	-0.971339	-7.53365
6582	SLC22A2	-2.89075	0.43531	-3.26091	0.00183181	0.0236234	-1.30827	-7.41658
2039	DMTN	-2.8854	2.78738	-3.18547	0.00229208	0.0268296	-1.61651	-7.38912
10247	HRSP12	-2.88055	1.51795	-3.48664	0.000920539	0.0161522	-0.746359	-7.36432
80303	EFHD1	-2.8744	0.955977	-3.76074	0.00038618	0.00978232	0.0324302	-7.333
3131	HLF	-2.82706	0.107986	-3.39757	0.00121137	0.0188593	-0.954952	-7.09629
55437	STRADB	-2.81993	2.84958	-3.89376	0.000250287	0.00790808	0.367269	-7.06126
647024	C6orf132	-2.78336	6.27963	-3.60931	0.000626727	0.0129857	-0.482109	-6.88455
155006	TMEM213	-2.77829	0.526417	-2.9534	0.00448027	0.0397185	-2.0692	-6.86037
22977	AKR7A3	-2.76673	0.0195286	-3.26047	0.00183422	0.0236358	-1.30795	-6.80564
147700	KLC3	-2.76651	0.775511	-3.73588	0.000418432	0.0103189	-0.0391179	-6.80461
1188	CLCNKB	-2.76385	0.714767	-3.71923	0.00044145	0.0106142	-0.0846941	-6.79206
5493	PPL	-2.75725	8.61342	-3.38237	0.00126901	0.0192432	-1.02743	-6.76106
7369	UMOD	-2.75474	2.31864	-3.14843	0.00255588	0.0286447	-1.70423	-6.74932
183	AGT	-2.73859	-1.40188	-3.43436	0.00108201	0.0176429	-0.864631	-6.6742
5104	SERPINA5	-2.73385	-0.0743145	-3.08141	0.00310701	0.0321136	-1.75088	-6.6523
23328	SASH1	-2.73189	6.18086	-3.80066	0.000339329	0.00928424	0.0731632	-6.64327
26086	GPSM1	-2.72914	4.04787	-3.20801	0.00214428	0.0257968	-1.66512	-6.63058
9099	USP2	-2.72631	1.25668	-3.56036	0.000731258	0.0142026	-0.539107	-6.61762
155382	VPS37D	-2.72564	-0.820359	-4.03999	0.000154049	0.00599861	0.779553	-6.61454
6299	SALL1	-2.72376	-0.0533389	-3.6596	0.000534243	0.0118581	-0.256414	-6.60594
100507679	MUC22	-2.71542	6.86272	-3.07872	0.00313124	0.0322327	-1.8872	-6.56786
2538	G6PC	-2.70138	-0.72919	-2.89513	0.00527629	0.0439039	-2.18637	-6.50424
29943	PADI1	-2.69454	5.82257	-4.23098	8.0696e-05	0.00434218	1.38046	-6.47348
1733	DIO1	-2.69029	-0.475949	-3.18772	0.00227689	0.0267222	-1.4882	-6.45444
11202	KLK8	-2.68782	-1.11344	-2.88896	0.00536786	0.0444356	-2.20031	-6.44339
134147	CMBL	-2.68694	1.27026	-3.11169	0.00284548	0.0305485	-1.73542	-6.43948
5655	KLK10	-2.68498	3.99488	-2.99656	0.00396416	0.036992	-2.22144	-6.43074
83543	AIF1L	-2.68436	6.04187	-3.89891	0.000246081	0.00781692	0.361986	-6.42794
5064	PALM	-2.68368	0.689236	-3.7792	0.000363792	0.00950729	0.0840972	-6.42493
2628	GATM	-2.68056	4.10178	-5.63379	4.95653e-07	0.000264567	6.12607	-6.41105
23475	QPRT	-2.67383	1.32746	-3.43282	0.00108716	0.0176946	-0.878346	-6.38121
2593	GAMT	-2.66653	0.259165	-3.38085	0.00127489	0.0192777	-0.998481	-6.349
144568	A2ML1	-2.65439	6.87967	-3.51537	0.000841802	0.0153785	-0.71651	-6.2958
4883	NPR3	-2.65219	1.3115	-3.1372	0.00264134	0.0292523	-1.68929	-6.28619
22885	ABLIM3	-2.6469	3.72665	-4.26007	7.30401e-05	0.00416055	1.44802	-6.26319
2018	EMX2	-2.63067	0.357805	-3.00934	0.00382234	0.0362107	-1.92651	-6.19315
83758	RBP5	-2.63059	1.66171	-3.64342	0.000562472	0.0121803	-0.317592	-6.19278
285973	ATG9B	-2.62872	5.30553	-3.55079	0.000753547	0.0143416	-0.688926	-6.18476
55195	C14orf105	-2.62771	1.59237	-3.44016	0.00106285	0.0174574	-0.875413	-6.18042
25937	WWTR1	-2.61769	3.42772	-4.52063	2.95158e-05	0.00238508	2.29806	-6.13766
2878	GPX3	-2.61415	6.10713	-5.49573	8.35407e-07	0.000322485	5.63188	-6.12262
64577	ALDH8A1	-2.61237	-0.411802	-3.16675	0.00242201	0.0278187	-1.53997	-6.11507
91703	ACY3	-2.61001	-0.336781	-3.30642	0.00159783	0.0218588	-1.18946	-6.10507
5307	PITX1	-2.60828	6.37764	-3.32684	0.0015023	0.0211048	-1.26285	-6.09776
6557	SLC12A1	-2.60603	2.3025	-3.78127	0.000361366	0.00950275	0.0455067	-6.08825
124976	SPNS2	-2.60521	8.2069	-3.78126	0.000361377	0.00950275	0.079074	-6.0848
256764	WDR72	-2.60486	2.13356	-3.11754	0.00279741	0.0302334	-1.79367	-6.08331
23037	PDZD2	-2.6029	4.02504	-3.90711	0.00023953	0.0077102	0.340747	-6.07507
85358	SHANK3	-2.58635	1.43576	-3.81995	0.000318685	0.00893978	0.195889	-6.00577
1852	DUSP9	-2.5829	-0.335731	-3.2527	0.00187731	0.0238662	-1.32615	-5.99144
254295	PHYHD1	-2.57269	-0.477124	-3.81424	0.000324668	0.00905045	0.158676	-5.94917
123876	ACSM2A	-2.56448	0.0962809	-2.87041	0.00565209	0.0456824	-2.26371	-5.91542
9071	CLDN10	-2.55618	-0.0138957	-3.17524	0.00236226	0.0273446	-1.51976	-5.88148
401250	MCCD1	-2.55436	-0.690517	-4.0647	0.000141803	0.005762	0.861444	-5.87406
394263	MUC21	-2.55101	7.65407	-2.95592	0.00444841	0.0396078	-2.15608	-5.86045
3773	KCNJ16	-2.54748	1.6386	-2.93296	0.00474583	0.0411242	-2.19891	-5.84614
4133	MAP2	-2.5391	1.24979	-4.06896	0.000139787	0.00574963	0.929961	-5.81225
1893	ECM1	-2.53732	8.20041	-3.02163	0.00369035	0.0355752	-1.97311	-5.80508
554235	ASPDH	-2.53598	-0.470544	-3.60525	0.000634818	0.0130771	-0.406024	-5.79969
64855	FAM129B	-2.52978	8.54807	-4.07923	0.000135043	0.00572305	0.961497	-5.77482
126567	C2CD4C	-2.52797	-1.803	-3.56457	0.000721665	0.0140975	-0.528963	-5.76758
2099	ESR1	-2.52742	2.74866	-2.98448	0.00410269	0.0376727	-2.18788	-5.76538
84952	CGNL1	-2.51918	4.50864	-4.30457	6.26733e-05	0.00384932	1.59018	-5.73254
87769	GGACT	-2.51523	0.506748	-3.87811	0.000263492	0.00806695	0.364489	-5.71688
54587	MXRA8	-2.51478	1.72504	-4.24836	7.60344e-05	0.00421521	1.47623	-5.71511
441027	TMEM150C	-2.50837	-1.59303	-3.88218	0.000259996	0.0080431	0.330738	-5.68977
127845	GOLT1A	-2.50813	-1.01548	-4.47088	3.51525e-05	0.0026358	2.03134	-5.68881
81577	GFOD2	-2.5074	3.92904	-3.51206	0.000850535	0.0154427	-0.825334	-5.68593
23762	OSBP2	-2.50357	3.48533	-3.32992	0.00148836	0.0210588	-1.32656	-5.67086
33	ACADL	-2.49183	-0.474474	-3.61575	0.000614083	0.012874	-0.381681	-5.62493
342527	SMTNL2	-2.49134	1.05133	-3.96755	0.000196133	0.00677456	0.629209	-5.62301
5037	PEBP1	-2.48788	5.14833	-7.25298	9.17816e-10	4.14423e-06	12.0457	-5.60951
442920	HOXA9	-2.48623	0.163304	-4.08971	0.000130362	0.00557793	0.96449	-5.60312
7275	TUB	-2.483	-0.169082	-2.8905	0.00534489	0.0443378	-2.20387	-5.59058
79018	GID4	-2.4806	1.72905	-4.74606	1.32392e-05	0.00164292	3.04709	-5.58128
114299	PALM2	-2.47966	-0.746602	-3.40733	0.00117571	0.0185575	-0.931198	-5.57767
55040	EPN3	-2.47951	3.73786	-4.00655	0.000172268	0.00636599	0.650019	-5.57708
4846	NOS3	-2.47839	3.14497	-2.91271	0.00502326	0.0427308	-2.41922	-5.57274
5358	PLS3	-2.47252	3.19066	-4.56367	2.53568e-05	0.00227404	2.44451	-5.55014
54988	ACSM5	-2.46614	-0.873491	-2.84154	0.00612212	0.0480807	-2.30757	-5.52562
55432	YOD1	-2.46536	6.43785	-3.07582	0.00315764	0.0323731	-1.92725	-5.52266
2619	GAS1	-2.45576	-0.982893	-3.34214	0.00143426	0.0205389	-1.10042	-5.48602
93099	DMKN	-2.45214	3.1116	-3.07506	0.00316456	0.0324253	-1.99508	-5.47227
29958	DMGDH	-2.4455	1.83356	-4.30516	6.25461e-05	0.00384932	1.64327	-5.44716
1038	CDR1	-2.44412	-1.56053	-3.35762	0.00136838	0.0200722	-1.06214	-5.44192
112817	HOGA1	-2.44321	-0.560852	-2.83347	0.00625991	0.0487105	-2.33284	-5.43849
9022	CLIC3	-2.44314	3.32047	-3.06504	0.00325756	0.032948	-2.02127	-5.43823
51268	PIPOX	-2.44262	1.40895	-3.53163	0.000800133	0.01494	-0.629785	-5.43629
2819	GPD1	-2.44177	1.11659	-3.12228	0.00275901	0.0299827	-1.71206	-5.43308
22873	DZIP1	-2.44158	0.620824	-3.15792	0.00248572	0.0282712	-1.59215	-5.43235
1515	CTSV	-2.43998	2.12243	-3.72343	0.000435535	0.0105365	-0.129604	-5.42633
360	AQP3	-2.43878	3.73737	-5.53371	7.23885e-07	0.000306048	5.77001	-5.42182
143941	TTC36	-2.43552	-1.72303	-3.77041	0.000374297	0.00963244	0.0221192	-5.40959
80763	C12orf39	-2.43329	-0.0111146	-4.16898	9.96957e-05	0.00489816	1.19837	-5.40125
173	AFM	-2.43036	-2.06296	-3.1699	0.0023997	0.0276518	-1.53	-5.39028
5731	PTGER1	-2.43013	0.410242	-3.92361	0.000226839	0.00747209	0.491881	-5.38943
3983	ABLIM1	-2.4291	6.81395	-3.38813	0.00124687	0.0191362	-1.07339	-5.38557
7021	TFAP2B	-2.42807	-1.12347	-2.97817	0.00417691	0.0381508	-1.98917	-5.38172
6340	SCNN1G	-2.42423	3.67121	-3.38892	0.00124387	0.0191068	-1.16766	-5.36742
55867	SLC22A11	-2.42208	-0.681538	-2.83031	0.00631456	0.0488969	-2.33328	-5.35944
3860	KRT13	-2.42097	9.41366	-2.99828	0.00394476	0.0368863	-1.98396	-5.35529
79919	C2orf54	-2.42055	5.44496	-2.82176	0.0064648	0.0495622	-2.61237	-5.35377
27004	TCL6	-2.41834	-1.1013	-3.1014	0.00293196	0.0310638	-1.69703	-5.34555
54886	LPPR1	-2.4025	-1.65214	-3.0772	0.00314504	0.0323091	-1.75445	-5.28719
192683	SCAMP5	-2.39926	0.564812	-3.25229	0.00187963	0.0238662	-1.33586	-5.27531
1917	EEF1A2	-2.39689	1.36468	-3.07485	0.00316647	0.0324262	-1.82456	-5.26665
374918	IGFL1	-2.39646	-1.85975	-2.8744	0.00558978	0.0453929	-2.22674	-5.26508
10098	TSPAN5	-2.39082	2.99722	-3.55351	0.000747142	0.0142963	-0.653921	-5.24456
2125	EVPL	-2.38566	5.61122	-4.05207	0.000147941	0.00590335	0.813504	-5.22584
144501	KRT80	-2.3826	5.88821	-3.73687	0.000417101	0.0103011	-0.126265	-5.21475
342897	NCCRP1	-2.37958	6.86958	-3.29725	0.00164258	0.0220892	-1.31155	-5.20385
4118	MAL	-2.37565	7.75345	-2.97864	0.0041713	0.0381409	-2.09745	-5.18969
2568	GABRP	-2.37503	6.60817	-2.84008	0.00614677	0.048124	-2.49243	-5.18747
23508	TTC9	-2.3729	6.23847	-3.48818	0.000916139	0.0161068	-0.823682	-5.17983
23650	TRIM29	-2.36919	4.52226	-4.19157	9.23195e-05	0.00471356	1.22608	-5.1665
4293	MAP3K9	-2.36681	4.69618	-3.29474	0.00165506	0.0222138	-1.42418	-5.158
145407	C14orf37	-2.36402	-0.619764	-3.47374	0.000958087	0.0164787	-0.75828	-5.14804
11045	UPK1A	-2.35636	3.58739	-3.35024	0.00139944	0.0202856	-1.26759	-5.12076
3225	HOXC9	-2.35131	-1.94957	-3.86966	0.000270904	0.00822298	0.28912	-5.10286
374286	CDRT1	-2.34965	0.0190819	-3.62224	0.000601583	0.0126835	-0.356163	-5.09699
643596	RNF224	-2.34817	-0.266651	-2.89933	0.00521477	0.0436635	-2.18399	-5.09177
27329	ANGPTL3	-2.34727	-0.517284	-2.85914	0.00583139	0.0466223	-2.27128	-5.08861
6361	CCL17	-2.34542	-0.865979	-3.65188	0.000547546	0.0119444	-0.288858	-5.08208
25759	SHC2	-2.34418	0.488627	-3.88902	0.000254223	0.0079541	0.394388	-5.0777
5827	PXMP2	-2.34272	-1.50286	-3.91739	0.000231544	0.00755795	0.429711	-5.07257
666	BOK	-2.34208	2.8365	-4.25838	7.34647e-05	0.00416055	1.46498	-5.07032
152	ADRA2C	-2.33843	-1.42885	-3.25217	0.00188032	0.0238662	-1.32725	-5.05752
730109	LINC01100	-2.33636	-2.24832	-3.4466	0.00104195	0.0172592	-0.836397	-5.05027
157638	FAM84B	-2.33364	4.53862	-5.86499	2.05305e-07	0.000135022	6.95674	-5.04076
3268	AGFG2	-2.33071	4.8577	-4.32984	5.74375e-05	0.00364257	1.67368	-5.03054
1014	CDH16	-2.3295	3.18726	-3.38144	0.00127263	0.0192651	-1.15119	-5.02631
126433	FBXO27	-2.3287	-0.515632	-4.27193	7.01243e-05	0.00408261	1.4682	-5.02351
130	ADH6	-2.32117	-1.04741	-2.97448	0.00422089	0.0383771	-2.00001	-4.99737
6338	SCNN1B	-2.31807	4.81972	-3.26857	0.00179033	0.0232533	-1.4896	-4.98666
2256	FGF11	-2.318	-0.177317	-3.55819	0.000736268	0.0142728	-0.530953	-4.98641
8659	ALDH4A1	-2.29918	1.10442	-2.91076	0.00505085	0.0428513	-2.21303	-4.92176
27294	DHDH	-2.29887	-0.422936	-4.40488	4.42691e-05	0.00309483	1.87023	-4.92072
4129	MAOB	-2.29419	-0.408568	-3.25623	0.00185762	0.0237821	-1.3181	-4.90477
11279	KLF8	-2.29391	1.81124	-3.76223	0.000384333	0.00974942	0.00776948	-4.90383
6567	SLC16A2	-2.29186	-0.377514	-3.95614	0.0002037	0.0068897	0.565463	-4.89687
2139	EYA2	-2.28479	2.25353	-3.79195	0.000349056	0.0094643	0.0636922	-4.87292
130013	ACMSD	-2.28362	0.360626	-3.10851	0.00287198	0.0307196	-1.71086	-4.86897
55616	ASAP3	-2.28243	1.34467	-4.7705	1.21262e-05	0.00160691	3.13602	-4.86498
3291	HSD11B2	-2.27684	2.49411	-3.34524	0.00142085	0.0204553	-1.20837	-4.84617
219293	ATAD3C	-2.27393	-0.291102	-4.4526	3.74768e-05	0.00272736	2.01152	-4.8364
115290	FBXO17	-2.27087	-0.186003	-2.90613	0.00511663	0.0432236	-2.16793	-4.82614
800	CALD1	-2.26755	1.42468	-3.35169	0.00139328	0.0202293	-1.13352	-4.81505
1646	AKR1C2	-2.26728	0.453668	-3.17671	0.00235209	0.0272953	-1.52775	-4.81415
142685	ASB15	-2.25637	-1.64723	-3.2635	0.00181768	0.023508	-1.29834	-4.77786
5916	RARG	-2.25334	4.499	-3.46316	0.000990013	0.0167709	-0.964669	-4.76787
401934	RNF223	-2.25096	5.021	-2.93585	0.00470741	0.040915	-2.3509	-4.75999
64798	DEPTOR	-2.24269	0.483867	-2.91816	0.00494721	0.0423362	-2.15397	-4.73277
254427	PROSER2	-2.23895	3.34478	-4.25519	7.42746e-05	0.00416055	1.4362	-4.72053
29763	PACSIN3	-2.23209	1.2528	-4.78665	1.14412e-05	0.00157598	3.17765	-4.69814
284612	SYPL2	-2.23018	-1.22866	-3.26415	0.00181418	0.0234799	-1.29649	-4.69193
23286	WWC1	-2.22774	5.10102	-4.96522	5.98745e-06	0.00105267	3.78729	-4.684
83886	PRSS27	-2.22491	6.29723	-3.21619	0.00209292	0.0254724	-1.5567	-4.67482
220	ALDH1A3	-2.22283	6.07912	-4.07736	0.000135895	0.00572502	0.907301	-4.66809
55753	OGDHL	-2.21634	2.18442	-3.00805	0.00383637	0.0362932	-2.09505	-4.64714
133121	ENPP6	-2.21245	-1.26299	-2.84067	0.00613677	0.048124	-2.30814	-4.6346
730005	SEC14L6	-2.21217	-0.891047	-3.23771	0.00196319	0.0244806	-1.36257	-4.63373
114990	VASN	-2.21052	5.44788	-3.75746	0.000390299	0.00983056	-0.0789139	-4.62842
2121	EVC	-2.20558	4.0321	-4.30316	6.29783e-05	0.00384932	1.57826	-4.61261
7739	ZNF185	-2.19264	5.7336	-3.45127	0.00102705	0.0171242	-0.947806	-4.57142
7851	MALL	-2.19213	3.31155	-2.83017	0.00631692	0.0488969	-2.63386	-4.56979
29841	GRHL1	-2.19037	5.34974	-4.17594	9.73647e-05	0.00485647	1.19605	-4.56422
2170	FABP3	-2.18868	0.952491	-3.89944	0.000245652	0.00781692	0.429422	-4.55889
83648	FAM167A	-2.18321	1.57408	-3.69741	0.000473469	0.0110915	-0.184548	-4.54164
445577	C9orf129	-2.18293	-2.23827	-3.57571	0.000696806	0.0138403	-0.501608	-4.54075
23612	PHLDA3	-2.18221	3.22152	-4.5225	2.93215e-05	0.00238508	2.30883	-4.53848
2053	EPHX2	-2.18015	1.16644	-2.96461	0.0043405	0.0391041	-2.11405	-4.53201
3487	IGFBP4	-2.17815	1.67703	-3.79148	0.000349595	0.0094643	0.0992582	-4.52573
84141	EVA1A	-2.17562	-0.899031	-2.85129	0.00595942	0.0473051	-2.28293	-4.5178
6608	SMO	-2.17483	-0.221828	-3.19736	0.00221298	0.0262606	-1.46541	-4.51534
84612	PARD6B	-2.17482	5.74275	-4.64192	1.92108e-05	0.00201799	2.71189	-4.51529
55244	SLC47A1	-2.16942	0.501478	-3.03121	0.00359044	0.034992	-1.89953	-4.49842
1950	EGF	-2.16498	0.151359	-2.96374	0.00435121	0.0391609	-2.04804	-4.48461
389337	ARHGEF37	-2.16041	2.41028	-3.7549	0.000393542	0.0098563	-0.0527654	-4.4704
80761	UPK3B	-2.15257	3.66049	-3.37972	0.0012793	0.0193168	-1.19641	-4.44618
79746	ECHDC3	-2.15151	2.20041	-4.04033	0.000153876	0.00599861	0.820836	-4.44292
728591	CCDC169	-2.15099	-1.46961	-3.1541	0.00251372	0.0284306	-1.56845	-4.44132
5784	PTPN14	-2.14309	3.30385	-4.7989	1.09474e-05	0.0015428	3.22113	-4.41708
115572	FAM46B	-2.13241	3.0491	-3.1236	0.00274838	0.0299038	-1.87945	-4.38448
28999	KLF15	-2.13031	-0.596185	-3.03941	0.00350697	0.034416	-1.85032	-4.37811
146330	FBXL16	-2.12126	0.584421	-3.16956	0.0024021	0.0276615	-1.54882	-4.35074
51133	KCTD3	-2.11577	3.45995	-5.23624	2.2063e-06	0.000584864	4.72098	-4.33422
440295	GOLGA6L9	-2.10966	-0.640919	-3.96284	0.000199222	0.00681615	0.577506	-4.3159
122970	ACOT4	-2.10924	0.697953	-3.53819	0.000783895	0.0147298	-0.586508	-4.31463
4137	MAPT	-2.10256	0.460499	-3.44724	0.0010399	0.0172414	-0.83037	-4.29472
4329	ALDH6A1	-2.10248	3.0143	-4.25649	7.39435e-05	0.00416055	1.44475	-4.29446
5753	PTK6	-2.10024	4.69166	-3.04268	0.00347416	0.0342155	-2.09261	-4.2878
3866	KRT15	-2.09468	5.02472	-3.78109	0.000361573	0.00950275	-0.0253866	-4.27132
164091	PAQR7	-2.09384	2.61766	-4.96121	6.07566e-06	0.0010577	3.78535	-4.26882
80352	RNF39	-2.09354	4.71384	-2.99756	0.00395283	0.0369423	-2.21297	-4.26793
27254	CSDC2	-2.09261	0.816376	-3.6849	0.000492796	0.011394	-0.184581	-4.2652
85002	FAM86B1	-2.09206	-2.28037	-3.76026	0.000386777	0.00978347	-0.00977323	-4.26357
1962	EHHADH	-2.09006	1.3765	-3.5823	0.000682511	0.0136985	-0.496108	-4.25766
90557	CCDC74A	-2.08504	-0.451042	-3.29303	0.00166361	0.0222467	-1.22342	-4.24286
79924	ADM2	-2.07547	-0.0269877	-3.7249	0.000433482	0.0105155	-0.0726997	-4.21481
55001	TTC22	-2.07183	5.85075	-3.32585	0.00150682	0.0211514	-1.27559	-4.2042
10514	MYBBP1A	-2.07083	5.65996	-3.38578	0.00125587	0.0192107	-1.13283	-4.20128
3226	HOXC10	-2.07063	-1.22688	-2.9493	0.00453242	0.0400024	-2.05736	-4.2007
9365	KL	-2.06844	1.5142	-2.88176	0.00547651	0.0449231	-2.33544	-4.19433
6493	SIM2	-2.06658	0.332626	-2.92784	0.00481464	0.0415017	-2.13916	-4.18892
9374	PPT2	-2.06518	-1.32256	-3.41238	0.00115764	0.0183959	-0.922346	-4.18486
142680	SLC34A3	-2.06379	0.447618	-2.83713	0.00619695	0.0483264	-2.36154	-4.18082
1468	SLC25A10	-2.06259	-0.236952	-2.99003	0.0040385	0.0373693	-1.97096	-4.17736
23086	EXPH5	-2.06211	4.28455	-3.63178	0.000583665	0.0125474	-0.479426	-4.17597
3790	KCNS3	-2.05811	-0.370731	-3.33093	0.0014838	0.0210279	-1.12702	-4.16442
84662	GLIS2	-2.05303	1.42525	-3.42492	0.0011139	0.0180306	-0.930329	-4.14976
84962	AJUBA	-2.05255	2.00993	-4.33261	5.68896e-05	0.00362859	1.73157	-4.1484
57463	AMIGO1	-2.0516	-0.362485	-3.346	0.00141757	0.0204553	-1.0889	-4.14566
57447	NDRG2	-2.04717	6.49372	-3.78669	0.000355071	0.00949547	0.0526746	-4.13293
10867	TSPAN9	-2.04696	1.68917	-3.65485	0.00054239	0.0118757	-0.300953	-4.13236
143662	MUC15	-2.04543	0.444778	-3.35206	0.00139171	0.0202268	-1.07674	-4.12797
220441	RNF152	-2.04274	2.75434	-3.43989	0.00106374	0.0174574	-0.997358	-4.12026
563	AZGP1	-2.04111	2.01111	-3.1499	0.00254493	0.0285841	-1.72095	-4.11562
150696	PROM2	-2.03737	5.03317	-4.74777	1.31586e-05	0.00164292	3.05103	-4.10495
7026	NR2F2	-2.03555	1.64302	-5.02971	4.72903e-06	0.000908325	4.0131	-4.0998
1370	CPN2	-2.03474	-1.9551	-3.07297	0.00318376	0.0324722	-1.76377	-4.09748
54101	RIPK4	-2.0337	4.57442	-3.37691	0.00129034	0.019395	-1.19879	-4.09454
23467	NPTXR	-2.03323	0.613403	-2.8641	0.00575178	0.0462162	-2.27635	-4.09322
441518	FAM127C	-2.03106	-1.23584	-3.66767	0.000520685	0.0117748	-0.247719	-4.08704
11228	RASSF8	-2.02843	1.41832	-3.00922	0.00382357	0.0362107	-2.01445	-4.0796
84525	HOPX	-2.02772	5.17308	-3.65855	0.000536032	0.0118581	-0.381115	-4.07759
5939	RBMS2	-2.02701	3.97174	-3.65316	0.000545325	0.0119106	-0.42316	-4.07561
100507650	C14orf164	-2.02475	-0.707282	-3.49514	0.000896538	0.0158282	-0.699375	-4.06922
7003	TEAD1	-2.02043	5.55154	-4.00485	0.000173247	0.00636599	0.673634	-4.05705
3206	HOXA10	-2.01648	1.13341	-4.17473	9.7766e-05	0.00486283	1.25049	-4.04595
134121	C5orf49	-2.01569	-2.21536	-3.06589	0.00324955	0.0329162	-1.78067	-4.04374
257364	SNX33	-2.01482	4.48656	-3.58319	0.000680587	0.0136985	-0.618586	-4.04131
57834	CYP4F11	-2.01246	1.88741	-3.23999	0.00194987	0.024383	-1.45829	-4.03469
8000	PSCA	-2.00147	7.45517	-2.87669	0.0055543	0.0452006	-2.36012	-4.00409
80339	PNPLA3	-2.00078	-1.05446	-3.31458	0.00155897	0.0215356	-1.16887	-4.00215
54869	EPS8L1	-2.00066	7.75607	-2.92821	0.00480958	0.0414918	-2.21411	-4.00183
7008	TEF	-1.99959	2.03964	-5.10915	3.53128e-06	0.000769139	4.28796	-3.99887
5327	PLAT	-1.99904	5.70943	-3.0581	0.00332334	0.033397	-2.01882	-3.99734
7915	ALDH5A1	-1.998	1.70981	-3.90582	0.00024055	0.0077102	0.435271	-3.99446
4059	BCAM	-1.99508	3.05065	-2.87282	0.00561441	0.0454398	-2.4965	-3.98638
387700	SLC16A12	-1.99445	0.055868	-2.90833	0.00508532	0.0430376	-2.18457	-3.98465
399726	CASC10	-1.98725	-0.758796	-3.02137	0.00369306	0.035582	-1.89088	-3.9648
283232	TMEM80	-1.98298	4.41984	-3.28188	0.00172028	0.0226441	-1.46539	-3.95309
51449	PCYOX1	-1.98297	3.23163	-5.10057	3.64472e-06	0.000770469	4.25044	-3.95307
79098	C1orf116	-1.98099	5.95648	-3.77412	0.00036983	0.00958696	-0.00495123	-3.94764
63951	DMRTA1	-1.98055	-0.986481	-2.90989	0.00506316	0.0428944	-2.14989	-3.94644
163259	DENND2C	-1.97699	3.98638	-3.31605	0.00155209	0.0215148	-1.38098	-3.93671
399665	FAM102A	-1.97472	5.68074	-4.53451	2.81064e-05	0.00238508	2.35898	-3.93051
1506	CTRL	-1.97441	-0.628213	-3.87308	0.000267878	0.00814506	0.321799	-3.92967
7809	BSND	-1.9737	-1.65573	-3.64817	0.000554042	0.0120418	-0.303337	-3.92774
1040	CDS1	-1.97365	4.37573	-3.62823	0.000590267	0.0126166	-0.489928	-3.92761
8796	SCEL	-1.97221	7.17095	-3.02731	0.00363081	0.0352308	-1.99256	-3.92369
4774	NFIA	-1.96962	2.23729	-4.39721	4.54678e-05	0.00312935	1.91865	-3.91666
3223	HOXC6	-1.9685	-2.2765	-3.3139	0.00156219	0.0215402	-1.17497	-3.91362
642987	TMEM232	-1.96615	-0.862423	-2.90585	0.00512059	0.0432365	-2.16047	-3.90724
23321	TRIM2	-1.96588	5.07907	-3.9178	0.000231233	0.00755795	0.392786	-3.90652
348487	FAM131C	-1.96088	-1.59889	-3.20082	0.00219043	0.0261927	-1.45401	-3.89301
1474	CST6	-1.959	3.30395	-3.38149	0.00127243	0.0192651	-1.19133	-3.88791
1428	CRYM	-1.95324	2.99943	-3.76478	0.000381171	0.00971085	-0.0766973	-3.87244
1628	DBP	-1.95029	3.08425	-4.10475	0.000123917	0.00547043	0.957837	-3.86453
7301	TYRO3	-1.94692	1.23438	-4.29891	6.39087e-05	0.0038864	1.63239	-3.85551
8029	CUBN	-1.94663	2.68361	-2.82068	0.00648394	0.0496487	-2.63203	-3.85472
9351	SLC9A3R2	-1.94516	3.32111	-3.23253	0.0019937	0.0247221	-1.60671	-3.85079
83699	SH3BGRL2	-1.94436	5.09794	-3.17888	0.00233708	0.027195	-1.71313	-3.84866
1454	CSNK1E	-1.94319	6.39292	-3.4421	0.00105651	0.0173869	-0.936686	-3.84556
9853	RUSC2	-1.94167	4.25456	-3.47614	0.000950993	0.0164749	-0.927331	-3.84149
9762	LZTS3	-1.93488	2.18163	-4.47978	3.40723e-05	0.00260757	2.19259	-3.82345
25928	SOSTDC1	-1.93427	-2.39173	-2.96065	0.00438937	0.0393647	-2.02792	-3.82186
170689	ADAMTS15	-1.92723	-1.07158	-2.86638	0.00571564	0.0460911	-2.25049	-3.80325
56204	FAM214A	-1.926	5.75565	-3.44274	0.00105445	0.0173691	-0.966164	-3.8
170394	PWWP2B	-1.92554	4.3351	-3.97105	0.000193866	0.00675761	0.534707	-3.79878
23641	LDOC1	-1.92476	-1.15992	-3.60981	0.00062573	0.0129802	-0.406164	-3.79674
224	ALDH3A2	-1.92338	3.59735	-5.71281	3.67085e-07	0.000216062	6.40898	-3.7931
3991	LIPE	-1.92286	1.61989	-2.942	0.00462664	0.040572	-2.18804	-3.79173
23051	ZHX3	-1.92173	2.16157	-4.74329	1.33719e-05	0.00164292	3.05435	-3.78878
4212	MEIS2	-1.92042	1.9846	-3.34375	0.00142728	0.0204553	-1.21312	-3.78533
148808	MFSD4	-1.91649	3.34649	-3.64757	0.000555113	0.0120503	-0.434609	-3.77504
125170	MIEF2	-1.91626	3.62543	-3.76248	0.000384016	0.00974942	-0.0980191	-3.77443
1489	CTF1	-1.91256	-1.4534	-3.29734	0.00164216	0.0220892	-1.21435	-3.76477
165530	CLEC4F	-1.91195	-2.15901	-3.0393	0.00350802	0.034416	-1.84361	-3.76317
10686	CLDN16	-1.91143	-0.565393	-3.26836	0.00179143	0.0232533	-1.28617	-3.76183
25853	DCAF12	-1.91083	5.03371	-3.46679	0.000978957	0.0166348	-0.942693	-3.76026
26872	STEAP1	-1.91022	-1.55395	-2.82421	0.00642145	0.0493955	-2.34148	-3.75865
10755	GIPC1	-1.90993	5.68214	-3.8907	0.000252823	0.00794281	0.331055	-3.75791
2049	EPHB3	-1.90852	2.79799	-3.57166	0.000705744	0.0138901	-0.627264	-3.75425
26056	RAB11FIP5	-1.90691	3.88152	-4.14528	0.000108046	0.00506488	1.07388	-3.75004
127294	MYOM3	-1.90577	0.786692	-2.89591	0.00526483	0.0438955	-2.28671	-3.7471
10317	B3GALT5	-1.90197	5.97068	-2.84356	0.00608814	0.0479721	-2.51622	-3.73722
8629	JRK	-1.90128	6.12682	-3.35913	0.00136213	0.0200316	-1.18387	-3.73545
5324	PLAG1	-1.89967	1.18984	-3.85848	0.000281008	0.00835822	0.305729	-3.73127
6581	SLC22A3	-1.89742	-1.12126	-2.97371	0.00423006	0.0384407	-2.00002	-3.72546
51421	AMOTL2	-1.89597	5.0174	-4.14552	0.000107958	0.00506488	1.09361	-3.72173
117531	TMC1	-1.89456	2.40619	-3.1943	0.00223309	0.0264001	-1.646	-3.71807
1979	EIF4EBP2	-1.89034	6.11215	-4.98276	5.61582e-06	0.0009972	3.85834	-3.70723
5909	RAP1GAP	-1.88952	2.30236	-4.15348	0.000105081	0.00504476	1.14891	-3.70513
10974	ADIRF	-1.88936	4.35358	-4.01408	0.000167989	0.00629516	0.66662	-3.70471
90060	CCDC120	-1.88787	3.01798	-3.66968	0.00051736	0.0117328	-0.353211	-3.70088
7164	TPD52L1	-1.88769	1.27735	-4.43687	3.95951e-05	0.00285809	2.06566	-3.70042
10848	PPP1R13L	-1.88613	4.05172	-3.07356	0.00317834	0.0324542	-2.02989	-3.69643
26298	EHF	-1.88244	5.8653	-3.96159	0.000200053	0.00681831	0.552983	-3.68697
85409	NKD2	-1.87996	-2.05853	-3.06929	0.00321781	0.0327254	-1.77252	-3.68066
9322	TRIP10	-1.87074	5.92504	-3.27843	0.00173818	0.0227785	-1.40376	-3.65721
23254	KAZN	-1.86993	4.97824	-3.31989	0.0015342	0.0213502	-1.34274	-3.65515
80195	TMEM254	-1.86874	1.25249	-4.18842	9.33146e-05	0.00474781	1.29232	-3.65214
81607	PVRL4	-1.86735	5.54263	-3.67203	0.00051349	0.0116654	-0.32507	-3.64863
79007	DBNDD1	-1.86271	1.06261	-5.14551	3.08789e-06	0.0007121	4.36093	-3.63691
8030	CCDC6	-1.85739	4.3979	-4.06967	0.000139452	0.00574963	0.842356	-3.62351
59272	ACE2	-1.85465	1.97109	-3.17924	0.00233456	0.0271835	-1.6617	-3.61664
6659	SOX4	-1.8512	6.21014	-4.5203	2.95499e-05	0.00238508	2.32235	-3.60801
6712	SPTBN2	-1.85049	4.15286	-3.55371	0.000746681	0.0142963	-0.713541	-3.60623
114907	FBXO32	-1.85036	6.00784	-3.13385	0.00266738	0.0294556	-1.78176	-3.6059
642475	MROH6	-1.84905	4.84302	-3.02808	0.00362282	0.0351917	-2.12236	-3.60264
50617	ATP6V0A4	-1.84691	1.88503	-3.62289	0.000600347	0.0126833	-0.424443	-3.5973
866	SERPINA6	-1.84576	-1.69306	-3.55438	0.000745105	0.0142961	-0.553461	-3.59442
170959	ZNF431	-1.84269	4.16168	-3.38954	0.00124149	0.0190868	-1.17653	-3.58677
3201	HOXA4	-1.83816	-2.4916	-3.98899	0.000182644	0.00657851	0.620155	-3.57554
6666	SOX12	-1.83761	1.38111	-4.09468	0.000128195	0.00554223	1.00124	-3.57417
5774	PTPN3	-1.83554	5.3411	-3.28057	0.00172705	0.0226662	-1.42934	-3.56904
10020	GNE	-1.83456	4.45417	-4.47397	3.47731e-05	0.0026358	2.13463	-3.56662
57509	MTUS1	-1.83303	5.0079	-3.8639	0.000276065	0.00825267	0.22967	-3.56283
56998	CTNNBIP1	-1.83124	2.71929	-4.79946	1.09252e-05	0.0015428	3.23151	-3.55842
10500	SEMA6C	-1.82705	0.537911	-3.71359	0.00044952	0.0107431	-0.100655	-3.54811
10158	PDZK1IP1	-1.82535	4.36052	-4.39372	4.6023e-05	0.00314829	1.87473	-3.54394
6725	SRMS	-1.82439	0.126881	-3.00293	0.0038928	0.0365932	-1.95482	-3.54157
84101	USP44	-1.82291	-1.47365	-2.99067	0.00403117	0.0373606	-1.95959	-3.53794
284069	FAM171A2	-1.82073	-0.65584	-3.66062	0.000532512	0.0118581	-0.25929	-3.5326
9462	RASAL2	-1.82024	4.82107	-3.47262	0.00096142	0.0164787	-0.922475	-3.53139
6382	SDC1	-1.81791	5.84228	-4.37106	4.97933e-05	0.00331153	1.83379	-3.52569
2886	GRB7	-1.81729	4.5205	-3.70086	0.000468251	0.0110275	-0.274282	-3.52418
140467	ZNF358	-1.81589	1.48368	-3.73497	0.000419657	0.0103189	-0.0684091	-3.52076
10626	TRIM16	-1.8143	3.467	-3.47015	0.000968806	0.0164912	-0.948672	-3.5169
340562	SATL1	-1.81362	-1.35692	-3.49726	0.000890654	0.015768	-0.700884	-3.51522
51228	GLTP	-1.80716	5.29103	-3.32506	0.00151038	0.021168	-1.31105	-3.49953
9145	SYNGR1	-1.80641	1.24645	-4.41632	4.25396e-05	0.00300947	1.99902	-3.49771
92558	CCDC64	-1.80251	4.52177	-3.79144	0.000349641	0.0094643	-0.00537704	-3.48826
65979	PHACTR4	-1.80208	4.62968	-3.11234	0.00284011	0.0305278	-1.91094	-3.48723
10163	WASF2	-1.80152	5.73665	-3.80459	0.000335021	0.00923422	0.0745348	-3.48587
6920	TCEA3	-1.80109	1.15898	-3.47307	0.000960088	0.0164787	-0.79489	-3.48484
284680	C1orf111	-1.79893	-1.0044	-3.31444	0.00155966	0.0215356	-1.16929	-3.47961
729967	MORN2	-1.79645	-0.376121	-2.84266	0.00610324	0.0479961	-2.31468	-3.47365
388610	TRNP1	-1.79472	3.1074	-3.70956	0.00045538	0.010796	-0.241979	-3.46949
10529	NEBL	-1.79384	4.26569	-5.07254	4.04081e-06	0.000824744	4.1503	-3.46735
598	BCL2L1	-1.79136	5.65154	-3.93243	0.000220331	0.00736803	0.45409	-3.46141
80320	SP6	-1.79002	2.50791	-3.45184	0.00102524	0.0171242	-0.943108	-3.45821
64063	PRSS22	-1.78567	7.25861	-3.04545	0.00344666	0.034058	-1.94226	-3.44779
2798	GNRHR	-1.77938	-1.20621	-2.99863	0.00394086	0.0368693	-1.94309	-3.43279
84937	ZNRF1	-1.77847	4.51262	-3.0385	0.0035161	0.0344566	-2.10997	-3.43062
65018	PINK1	-1.77841	4.4954	-4.65564	1.82953e-05	0.00194183	2.73593	-3.43048
5727	PTCH1	-1.77472	0.698213	-3.8035	0.000336209	0.00924158	0.153653	-3.42172
4211	MEIS1	-1.77315	2.12421	-3.41761	0.00113921	0.0182519	-1.03112	-3.41799
7447	VSNL1	-1.77158	-2.58103	-2.85349	0.00592332	0.0471841	-2.27258	-3.41427
55970	GNG12	-1.77054	5.29851	-3.46992	0.000969494	0.0164912	-0.905036	-3.41182
3373	HYAL1	-1.76967	0.187138	-3.21292	0.0021133	0.0255392	-1.43742	-3.40975
64122	FN3K	-1.76956	-0.136487	-2.82581	0.00639322	0.049337	-2.3633	-3.4095
6272	SORT1	-1.76592	6.1185	-3.80145	0.000338458	0.00928424	0.0845712	-3.40092
53947	A4GALT	-1.7655	2.83017	-3.51042	0.000854909	0.0154746	-0.811155	-3.39992
5042	PABPC3	-1.764	1.64213	-3.39965	0.00120371	0.0187891	-1.03939	-3.3964
9863	MAGI2	-1.76208	0.264511	-3.39195	0.00123241	0.0190634	-0.98066	-3.39186
64854	USP46	-1.76175	2.26164	-5.44401	1.01491e-06	0.000331561	5.44886	-3.39108
10787	NCKAP1	-1.75872	4.73951	-4.77621	1.18796e-05	0.00160691	3.14359	-3.38397
5802	PTPRS	-1.75846	2.36068	-4.11944	0.000117922	0.00534168	1.04464	-3.38336
23464	GCAT	-1.75625	1.34199	-3.85222	0.000286825	0.00843237	0.27829	-3.37819
10331	B3GNT3	-1.75381	3.96525	-3.04425	0.00345853	0.0341212	-2.10725	-3.37248
10562	OLFM4	-1.75069	4.33451	-2.94505	0.00458699	0.0403479	-2.34481	-3.36519
23348	DOCK9	-1.74918	4.85387	-2.94128	0.00463595	0.040572	-2.34252	-3.36168
24140	FTSJ1	-1.74745	2.71116	-4.0295	0.000159555	0.00610606	0.741176	-3.35766
79602	ADIPOR2	-1.74524	5.39732	-3.22564	0.00203494	0.0250759	-1.57158	-3.35251
84706	GPT2	-1.74269	2.95506	-3.23427	0.0019834	0.024646	-1.58777	-3.34658
197257	LDHD	-1.74197	1.28745	-3.22155	0.00205987	0.025243	-1.48219	-3.34491
6792	CDKL5	-1.74117	4.56308	-3.25492	0.00186491	0.0238068	-1.53547	-3.34307
6455	SH3GL1	-1.73997	5.54984	-3.35218	0.00139119	0.0202268	-1.22789	-3.34029
8976	WASL	-1.73991	5.44627	-3.47758	0.000946769	0.0164417	-0.878845	-3.34015
64065	PERP	-1.73711	5.22354	-3.97384	0.000192082	0.00674071	0.57111	-3.33366
26112	CCDC69	-1.73331	5.31499	-3.96413	0.000198372	0.00680018	0.542839	-3.3249
5217	PFN2	-1.73255	1.78851	-3.83604	0.000302399	0.00868883	0.212873	-3.32316
51629	SLC25A39	-1.73016	4.51352	-2.91271	0.00502334	0.0427308	-2.43974	-3.31764
3207	HOXA11	-1.72737	-0.626772	-2.9038	0.00515006	0.043341	-2.17595	-3.31124
350	APOH	-1.72692	-2.96522	-2.8402	0.00614474	0.048124	-2.30226	-3.3102
8139	GAN	-1.72495	4.65279	-4.09377	0.000128591	0.00554223	0.920502	-3.30568
36	ACADSB	-1.72389	1.80505	-2.96208	0.00437167	0.0392258	-2.19384	-3.30325
3713	IVL	-1.72316	4.0349	-2.99365	0.00399714	0.0371998	-2.23645	-3.3016
23164	MPRIP	-1.71723	6.46613	-3.92959	0.00022241	0.00740963	0.477066	-3.28804
25825	BACE2	-1.71618	4.12279	-3.67226	0.000513111	0.0116654	-0.36613	-3.28566
55323	LARP6	-1.71545	0.687916	-3.46196	0.000993671	0.0167826	-0.797399	-3.284
5627	PROS1	-1.71513	0.39036	-3.15584	0.00250093	0.0283402	-1.59372	-3.28325
3855	KRT7	-1.7136	5.9598	-4.23287	8.01756e-05	0.00432729	1.38839	-3.27978
1400	CRMP1	-1.71336	1.84341	-2.95256	0.00449088	0.0397729	-2.23804	-3.27924
9848	MFAP3L	-1.7111	1.44499	-3.14767	0.00256161	0.0286447	-1.675	-3.2741
80127	CCDC176	-1.7089	0.979964	-2.82411	0.00642316	0.0493955	-2.45083	-3.2691
83992	CTTNBP2	-1.70613	0.33468	-3.22394	0.00204526	0.0251682	-1.42406	-3.26285
22949	PTGR1	-1.70576	3.34545	-4.76638	1.23072e-05	0.00161881	3.10485	-3.26201
6405	SEMA3F	-1.70508	3.97399	-3.91835	0.000230812	0.00755795	0.368107	-3.26047
9743	ARHGAP32	-1.70417	4.39479	-4.28592	6.6832e-05	0.00401706	1.52659	-3.25842
6652	SORD	-1.70306	3.50533	-4.61273	2.13118e-05	0.00207931	2.58774	-3.2559
8440	NCK2	-1.70165	4.67442	-3.59231	0.000661295	0.0134509	-0.585386	-3.25273
57523	NYNRIN	-1.70154	2.31286	-3.251	0.00188686	0.0238885	-1.48586	-3.25249
147040	KCTD11	-1.7006	3.67946	-3.3148	0.00155794	0.0215356	-1.38727	-3.25037
501	ALDH7A1	-1.69797	1.02994	-2.93988	0.00465437	0.0406931	-2.18138	-3.24443
27018	NGFRAP1	-1.69678	1.45779	-3.06274	0.00327918	0.033122	-1.8999	-3.24176
146691	TOM1L2	-1.69669	4.678	-4.00191	0.000174951	0.00636599	0.636682	-3.24157
730094	C16orf52	-1.69506	2.19985	-3.10176	0.0029289	0.0310498	-1.8906	-3.23791
25989	ULK3	-1.69404	3.91618	-4.15259	0.000105401	0.00504476	1.09652	-3.23562
3248	HPGD	-1.69014	7.52893	-3.45037	0.00102991	0.0171307	-0.865945	-3.22687
27245	AHDC1	-1.68877	3.77206	-2.91548	0.00498448	0.0425117	-2.43737	-3.22382
23576	DDAH1	-1.68803	3.21385	-3.23814	0.00196063	0.0244765	-1.58289	-3.22217
255394	TCP11L2	-1.68216	5.41178	-2.96522	0.00433297	0.0391041	-2.24979	-3.20907
2644	GCHFR	-1.682	2.11826	-3.85158	0.000287424	0.00843602	0.232901	-3.20871
191	AHCY	-1.67843	3.95213	-4.10497	0.000123826	0.00547043	0.946547	-3.2008
4232	MEST	-1.67378	0.434991	-3.15598	0.00249993	0.0283402	-1.58515	-3.1905
51454	GULP1	-1.6681	3.55923	-3.7276	0.000429729	0.0104674	-0.206528	-3.17796
154810	AMOTL1	-1.66805	2.28684	-3.97936	0.000188592	0.00667873	0.604141	-3.17785
23428	SLC7A8	-1.66424	2.36706	-2.88473	0.00543151	0.0446515	-2.43776	-3.16946
10493	VAT1	-1.66414	5.14101	-3.58695	0.000672584	0.0136181	-0.583692	-3.16924
10413	YAP1	-1.66191	4.24597	-4.10352	0.000124432	0.00547043	0.943794	-3.16436
5017	OVOL1	-1.66108	4.54466	-3.62288	0.00060037	0.0126833	-0.503996	-3.16253
201191	SAMD14	-1.66039	1.06861	-3.97901	0.000188811	0.00667873	0.657192	-3.16102
57211	GPR126	-1.65797	3.67506	-3.17493	0.00236441	0.0273517	-1.7665	-3.15573
26084	ARHGEF26	-1.64863	2.81775	-2.83644	0.00620874	0.0483971	-2.60156	-3.13536
5915	RARB	-1.64854	0.693731	-3.21773	0.00208332	0.0254251	-1.44421	-3.13516
23300	ATMIN	-1.64736	4.27275	-3.96702	0.00019648	0.00677456	0.520808	-3.13259
5502	PPP1R1A	-1.64671	0.776777	-3.01182	0.00379532	0.0360201	-1.9801	-3.13119
9728	SECISBP2L	-1.6465	5.76906	-3.27482	0.00175711	0.0229251	-1.42171	-3.13073
4862	NPAS2	-1.64629	3.61083	-3.18229	0.00231365	0.0270303	-1.74643	-3.13027
56907	SPIRE1	-1.64439	3.71677	-3.36243	0.00134854	0.0199516	-1.25615	-3.12616
4070	TACSTD2	-1.64099	6.97484	-4.02477	0.000162097	0.00616351	0.775919	-3.1188
7005	TEAD3	-1.6405	3.3237	-3.55523	0.00074312	0.0142921	-0.706423	-3.11773
9712	USP6NL	-1.64032	5.29167	-2.99561	0.00397484	0.0370311	-2.17726	-3.11735
23463	ICMT	-1.63857	3.69099	-6.02877	1.09439e-07	9.71657e-05	7.55158	-3.11357
55605	KIF21A	-1.63854	2.21796	-4.14587	0.000107831	0.00506488	1.12274	-3.11351
8818	DPM2	-1.63372	2.1839	-4.00369	0.000173915	0.00636599	0.693789	-3.10311
116535	MRGPRF	-1.63261	-2.74382	-2.85849	0.00584194	0.0466436	-2.26089	-3.10073
18	ABAT	-1.63249	3.69128	-5.93637	1.5614e-07	0.000120547	7.21604	-3.10047
2203	FBP1	-1.63186	3.42585	-3.95974	0.000201284	0.00683404	0.49938	-3.09912
254225	RNF169	-1.63161	5.43664	-2.92926	0.00479542	0.0414366	-2.33935	-3.09858
3613	IMPA2	-1.63155	3.04854	-4.06894	0.000139798	0.00574963	0.850968	-3.09845
83756	TAS1R3	-1.62931	0.944574	-2.86216	0.00578291	0.046339	-2.34123	-3.09366
6692	SPINT1	-1.62628	6.81822	-3.29856	0.00163614	0.0220599	-1.30456	-3.08716
26064	RAI14	-1.62415	3.501	-3.54773	0.000760816	0.0144645	-0.732593	-3.0826
79582	SPAG16	-1.6239	1.64051	-4.16951	9.95173e-05	0.00489816	1.22489	-3.08207
65249	ZSWIM4	-1.62295	4.90839	-3.31369	0.00156317	0.0215402	-1.36081	-3.08004
375612	LHFPL3	-1.62272	-3.03356	-3.22289	0.00205164	0.0252117	-1.40144	-3.07955
5164	PDK2	-1.6221	1.8643	-3.76589	0.00037981	0.00969005	-0.0152129	-3.07822
22807	IKZF2	-1.61882	4.22861	-4.26117	7.27657e-05	0.00416055	1.44226	-3.07123
6640	SNTA1	-1.61838	1.08376	-3.76889	0.00037614	0.00965303	0.03868	-3.07031
3728	JUP	-1.61819	6.6456	-3.901	0.000244397	0.00780531	0.401579	-3.06989
4301	MLLT4	-1.61415	6.58771	-3.36356	0.00134391	0.0199401	-1.13743	-3.06132
57662	CAMSAP3	-1.61295	3.57941	-2.89839	0.00522858	0.0437324	-2.48109	-3.05876
81579	PLA2G12A	-1.6115	1.27777	-4.08619	0.000131916	0.00563086	0.979814	-3.05569
613	BCR	-1.61028	5.3849	-3.62724	0.000592136	0.0126225	-0.457354	-3.0531
9053	MAP7	-1.6101	4.12272	-3.86637	0.00027384	0.00825267	0.210704	-3.05273
26986	PABPC1	-1.60913	7.82086	-3.61856	0.000608636	0.01279	-0.386617	-3.05069
84747	UNC119B	-1.6082	2.04154	-4.25013	7.55747e-05	0.00421521	1.47116	-3.04871
8895	CPNE3	-1.6063	4.78721	-3.50719	0.000863529	0.0155117	-0.825429	-3.04471
57146	TMEM159	-1.60475	4.44724	-2.89953	0.00521189	0.0436635	-2.46235	-3.04142
64776	C11orf1	-1.60368	-0.264778	-2.84207	0.00611312	0.0480525	-2.32096	-3.03919
6812	STXBP1	-1.60288	1.40758	-2.90785	0.00509208	0.0430572	-2.30014	-3.0375
125111	GJD3	-1.60194	-0.810834	-3.29377	0.00165991	0.0222452	-1.22219	-3.0355
79085	SLC25A23	-1.60039	4.85927	-3.26668	0.00180048	0.0233196	-1.48567	-3.03226
4601	MXI1	-1.59879	4.4587	-3.18548	0.00229203	0.0268296	-1.72618	-3.0289
84164	ASCC2	-1.59789	5.14898	-3.36352	0.00134407	0.0199401	-1.2104	-3.02701
54874	FNBP1L	-1.59564	4.26561	-4.03018	0.00015919	0.00610528	0.718765	-3.02228
7205	TRIP6	-1.5953	3.97807	-4.24491	7.69385e-05	0.00422692	1.38818	-3.02158
8437	RASAL1	-1.59376	3.36363	-3.43337	0.00108532	0.0176808	-1.05594	-3.01835
3880	KRT19	-1.59085	7.93505	-3.238	0.00196149	0.0244765	-1.42208	-3.01227
6097	RORC	-1.58754	0.7102	-2.83165	0.00629128	0.0487835	-2.40704	-3.00537
6337	SCNN1A	-1.5862	5.40973	-3.29856	0.00163614	0.0220599	-1.37286	-3.00258
200942	KLHDC8B	-1.58524	2.74059	-3.55498	0.000743701	0.0142921	-0.686632	-3.00059
54602	NDFIP2	-1.58512	4.57797	-4.09437	0.000128332	0.00554223	0.924367	-3.00032
26227	PHGDH	-1.58469	0.925438	-2.98498	0.00409694	0.0376727	-2.04948	-2.99943
23022	PALLD	-1.58175	3.97888	-4.09159	0.000129539	0.0055561	0.905988	-2.99333
124152	IQCK	-1.57956	0.207142	-3.22163	0.00205934	0.025243	-1.41212	-2.98878
2737	GLI3	-1.57761	-0.159751	-3.01258	0.00378709	0.0360094	-1.93625	-2.98476
10522	DEAF1	-1.57627	4.60627	-2.98568	0.00408873	0.0376379	-2.23735	-2.98198
57524	CASKIN1	-1.5757	1.42477	-4.09494	0.000128083	0.00554223	1.00624	-2.9808
399474	TMEM200B	-1.5754	2.02209	-3.21886	0.00207637	0.0253751	-1.52726	-2.98017
25831	HECTD1	-1.57333	6.70705	-3.77798	0.000365234	0.00950948	0.0373538	-2.9759
901	CCNG2	-1.57283	6.50537	-3.17743	0.00234709	0.0272579	-1.63685	-2.97488
81603	TRIM8	-1.57237	5.70714	-4.59041	2.30672e-05	0.00217874	2.54249	-2.97393
83544	DNAL1	-1.5719	0.729673	-3.51087	0.000853712	0.0154687	-0.669308	-2.97297
57541	ZNF398	-1.56926	3.45938	-3.53326	0.000796076	0.0148799	-0.771893	-2.96753
84632	AFAP1L2	-1.56817	3.3253	-3.2337	0.00198673	0.0246702	-1.60317	-2.96529
79156	PLEKHF1	-1.56772	3.1811	-2.83192	0.00628666	0.048776	-2.63409	-2.96435
8531	YBX3	-1.56692	6.07143	-3.78866	0.000352808	0.00946799	0.0376556	-2.96271
7286	TUFT1	-1.56688	5.04166	-3.29994	0.00162933	0.0220351	-1.39315	-2.96264
56649	TMPRSS4	-1.56604	5.50674	-3.29136	0.00167197	0.0222892	-1.38716	-2.96091
127733	UBXN10	-1.56582	-0.551767	-3.02539	0.0036508	0.0353282	-1.88354	-2.96046
11227	GALNT5	-1.56224	3.87973	-2.94899	0.00453632	0.0400024	-2.35314	-2.95312
730112	FAM166B	-1.56192	-1.18054	-3.04998	0.00340196	0.0338044	-1.82137	-2.95246
2065	ERBB3	-1.56029	5.54479	-3.1133	0.00283223	0.0304899	-1.85978	-2.94912
2296	FOXC1	-1.55985	4.50929	-3.47871	0.000943453	0.0164244	-0.916478	-2.94824
10140	TOB1	-1.55588	5.44539	-3.24338	0.00193027	0.0242232	-1.52468	-2.94012
90864	SPSB3	-1.55545	4.80562	-3.5422	0.000774099	0.0146188	-0.726987	-2.93926
79144	PPDPF	-1.55459	6.13918	-2.94276	0.00461673	0.0405236	-2.26012	-2.93751
84293	FAM213A	-1.54906	2.45341	-4.03795	0.000155109	0.0060058	0.776296	-2.92626
157567	ANKRD46	-1.54883	1.09234	-4.15874	0.000103223	0.00500803	1.20203	-2.92579
23423	TMED3	-1.54879	3.69062	-4.27738	6.8825e-05	0.00406942	1.49119	-2.92571
1028	CDKN1C	-1.54854	4.48207	-3.98342	0.000186059	0.0066376	0.576669	-2.92522
11043	MID2	-1.54781	0.851361	-3.63289	0.000581614	0.0125308	-0.336532	-2.92372
79763	ISOC2	-1.54621	1.62528	-2.85139	0.00595781	0.0473051	-2.4362	-2.9205
10966	RAB40B	-1.5456	1.20038	-3.50775	0.000862027	0.0155117	-0.703724	-2.91925
10840	ALDH1L1	-1.54491	3.69865	-3.82953	0.00030889	0.00880412	0.0971163	-2.91785
54845	ESRP1	-1.5429	3.68858	-3.23508	0.00197862	0.0246221	-1.6058	-2.91379
55219	TMEM57	-1.5427	4.38557	-3.00298	0.00389229	0.0365932	-2.20058	-2.9134
266977	GPR110	-1.54195	6.53881	-3.37438	0.00130033	0.0194852	-1.1104	-2.91188
23543	RBFOX2	-1.53986	2.974	-4.52035	2.95441e-05	0.00238508	2.29209	-2.90767
4680	CEACAM6	-1.53966	6.21186	-3.04854	0.00341614	0.0338884	-1.98014	-2.90726
27175	TUBG2	-1.53949	0.245647	-3.80085	0.000339117	0.00928424	0.145382	-2.90692
8789	FBP2	-1.53931	-3.40092	-2.8192	0.00651037	0.0497438	-2.34847	-2.90656
2104	ESRRG	-1.53912	1.56091	-2.87948	0.00551134	0.0450221	-2.41055	-2.90617
7326	UBE2G1	-1.53834	4.68145	-3.1917	0.00225027	0.026515	-1.69836	-2.90461
64598	MOSPD3	-1.5383	0.772578	-3.68537	0.000492065	0.0113919	-0.183743	-2.90452
2589	GALNT1	-1.53808	5.85615	-3.40562	0.00118189	0.0186053	-1.05575	-2.90407
113026	PLCD3	-1.53545	4.35784	-2.832	0.00628527	0.048776	-2.63189	-2.89879
54836	BSPRY	-1.53533	1.35996	-3.68343	0.000495123	0.0114329	-0.211366	-2.89855
90736	FAM104B	-1.53376	-0.513041	-2.86387	0.00575556	0.0462162	-2.26402	-2.8954
22800	RRAS2	-1.53366	2.78565	-4.71149	1.49865e-05	0.00173932	2.93119	-2.89519
51084	CRYL1	-1.53353	2.15546	-3.11192	0.0028436	0.0305467	-1.86088	-2.89493
57522	SRGAP1	-1.53187	4.04811	-2.95941	0.00440487	0.039424	-2.32259	-2.8916
56938	ARNTL2	-1.53032	4.82343	-3.23186	0.00199764	0.0247494	-1.58355	-2.88851
25966	C2CD2	-1.52978	3.58541	-3.43776	0.00107076	0.0175078	-1.04547	-2.88742
53836	GPR87	-1.52943	1.4175	-3.02763	0.00362745	0.0352174	-1.9993	-2.88671
53842	CLDN22	-1.52824	-1.66801	-2.83186	0.00628756	0.048776	-2.32595	-2.88433
57538	ALPK3	-1.52703	3.67084	-3.46151	0.000995059	0.0167826	-0.979066	-2.88192
34	ACADM	-1.52154	4.5711	-2.87399	0.00559619	0.0454142	-2.51627	-2.87098
3858	KRT10	-1.52111	0.916338	-3.00476	0.00387262	0.0365194	-2.00616	-2.87012
57670	KIAA1549	-1.51871	0.121747	-2.82399	0.00642531	0.0493955	-2.38346	-2.86534
22934	RPIA	-1.5178	2.20429	-3.05354	0.00336731	0.0337054	-2.00038	-2.86354
9569	GTF2IRD1	-1.51765	3.42937	-3.85025	0.00028868	0.00844668	0.162034	-2.86325
729920	ISPD	-1.51302	0.0422198	-3.02281	0.00367792	0.035494	-1.91832	-2.85406
146223	CMTM4	-1.51265	2.92136	-4.36792	5.03406e-05	0.00332304	1.80038	-2.85334
2063	NR2F6	-1.51125	3.24047	-2.9836	0.004113	0.037705	-2.25397	-2.85057
57224	NHSL1	-1.5108	3.80747	-2.82702	0.0063719	0.0491938	-2.65608	-2.84969
7039	TGFA	-1.51064	5.51248	-2.96604	0.00432296	0.0390651	-2.23594	-2.84936
146439	CCDC64B	-1.51008	4.89714	-3.0979	0.00296193	0.0312879	-1.93654	-2.84826
55450	CAMK2N1	-1.50969	3.62062	-3.1265	0.00272523	0.0297979	-1.89573	-2.84749
122786	FRMD6	-1.50687	1.48457	-2.94137	0.00463478	0.040572	-2.22201	-2.84193
79990	PLEKHH3	-1.50609	3.31131	-3.23264	0.00199306	0.0247221	-1.60799	-2.8404
143570	XRRA1	-1.50235	4.30022	-2.9281	0.00481115	0.0414918	-2.39668	-2.83305
9819	TSC22D2	-1.50189	5.96442	-2.88129	0.00548375	0.0449231	-2.41938	-2.83214
51337	THEM6	-1.50125	3.48081	-3.10662	0.00288783	0.0307429	-1.94229	-2.83087
1030	CDKN2B	-1.50114	5.87474	-2.95522	0.00445727	0.0396334	-2.2387	-2.83067
80700	UBXN6	-1.50098	4.47454	-3.82499	0.000313493	0.00885411	0.0889216	-2.83034
8853	ASAP2	-1.50062	4.46562	-3.28911	0.0016833	0.0223898	-1.44112	-2.82965
64795	RMND5A	-1.50034	6.44352	-3.01412	0.00377046	0.0359829	-2.06637	-2.82909
8408	ULK1	-1.49999	4.8376	-3.52143	0.000826047	0.0151861	-0.786589	-2.8284
5087	PBX1	-1.49916	1.91252	-3.05371	0.00336565	0.0337054	-1.98573	-2.82679
782	CACNB1	-1.49755	2.8769	-3.13027	0.00269542	0.0296993	-1.86987	-2.82362
10048	RANBP9	-1.49306	5.29387	-3.01383	0.00377353	0.0359864	-2.13063	-2.81486
9644	SH3PXD2A	-1.49243	4.27689	-3.07706	0.00314637	0.0323091	-2.01287	-2.81363
56731	SLC2A4RG	-1.49099	3.65246	-4.58649	2.33899e-05	0.00218597	2.4998	-2.81081
6565	SLC15A2	-1.48762	3.44237	-3.24941	0.00189585	0.0239776	-1.56653	-2.80425
8572	PDLIM4	-1.48498	1.15677	-3.09338	0.00300107	0.0315211	-1.80307	-2.79913
197342	EME2	-1.48092	5.09495	-3.62556	0.000595287	0.0126593	-0.475816	-2.79128
10370	CITED2	-1.47806	5.91097	-3.08426	0.00308148	0.0319743	-1.91028	-2.78575
124975	GGT6	-1.47616	3.60268	-2.82258	0.00645019	0.0494909	-2.66978	-2.78207
2122	MECOM	-1.47556	3.43652	-3.90467	0.000241463	0.00772551	0.326925	-2.78092
670	BPHL	-1.47474	1.33416	-2.878	0.00553408	0.0451356	-2.37584	-2.77934
94234	FOXQ1	-1.4742	3.72902	-3.19994	0.00219616	0.0261991	-1.70033	-2.7783
84892	POMGNT2	-1.47219	0.554778	-3.48448	0.000926706	0.0162443	-0.736255	-2.77443
11030	RBPMS	-1.47216	4.08839	-3.66241	0.000529479	0.0118276	-0.397306	-2.77437
2625	GATA3	-1.4704	3.23907	-3.41039	0.00116472	0.0184331	-1.11287	-2.77098
23677	SH3BP4	-1.46921	2.9336	-3.79553	0.000345029	0.00941119	0.021951	-2.76871
9921	RNF10	-1.46907	6.03284	-3.52073	0.00082785	0.0151861	-0.733197	-2.76844
823	CAPN1	-1.46858	6.04102	-4.13939	0.000110224	0.00508708	1.10949	-2.7675
55214	LEPREL1	-1.4678	2.23706	-3.22651	0.00202969	0.0250378	-1.5783	-2.76599
54762	GRAMD1C	-1.46745	3.25029	-3.4662	0.000980736	0.0166491	-0.963557	-2.76533
80298	MTERFD3	-1.46657	-0.177323	-2.9217	0.00489831	0.0420393	-2.13643	-2.76365
57719	ANO8	-1.46214	3.87222	-3.54383	0.000770164	0.0145953	-0.744165	-2.75517
2050	EPHB4	-1.45915	1.943	-4.03935	0.000154382	0.00599861	0.810054	-2.74947
9052	GPRC5A	-1.45646	7.23506	-2.99038	0.00403451	0.0373606	-2.07881	-2.74435
5874	RAB27B	-1.45475	2.62485	-3.50424	0.000871499	0.0155686	-0.817239	-2.74108
23368	PPP1R13B	-1.45466	3.48873	-3.25146	0.00188429	0.0238885	-1.56155	-2.74092
23589	CARHSP1	-1.45433	4.39678	-3.56015	0.000731753	0.0142026	-0.684824	-2.74028
27347	STK39	-1.4542	4.20021	-4.01399	0.000168041	0.00629516	0.664604	-2.74004
151354	FAM84A	-1.45089	5.53227	-2.89423	0.00528956	0.0439552	-2.42043	-2.73376
7067	THRA	-1.44896	4.00851	-2.82507	0.00640624	0.0493945	-2.65742	-2.73011
401474	SAMD12	-1.44543	2.67026	-4.14202	0.000109244	0.00506488	1.08731	-2.72343
286077	FAM83H	-1.44353	4.6727	-3.11976	0.00277939	0.0300753	-1.89345	-2.71986
6470	SHMT1	-1.44341	2.52865	-3.50517	0.000868987	0.0155415	-0.822126	-2.71963
2013	EMP2	-1.44009	3.77923	-3.42019	0.00113022	0.0182282	-1.09642	-2.71337
3977	LIFR	-1.43909	1.89265	-2.91057	0.00505348	0.0428532	-2.3518	-2.71149
25996	REXO2	-1.43873	1.4652	-3.84648	0.000292255	0.0085134	0.2431	-2.71082
284252	KCTD1	-1.43593	1.1084	-3.50146	0.000879083	0.0156613	-0.726308	-2.70557
90861	HN1L	-1.43548	3.37759	-4.26273	7.23767e-05	0.00416055	1.44732	-2.70471
92359	CRB3	-1.43416	3.11036	-3.28544	0.00170195	0.0225187	-1.46365	-2.70224
51114	ZDHHC9	-1.42824	2.29702	-3.97914	0.000188728	0.00667873	0.592611	-2.69117
83959	SLC4A11	-1.4282	2.35879	-3.25984	0.0018377	0.02365	-1.46988	-2.6911
394	ARHGAP5	-1.42701	5.25814	-5.1054	3.58042e-06	0.000769139	4.27386	-2.68889
11034	DSTN	-1.42697	4.93833	-4.53128	2.84281e-05	0.00238508	2.33445	-2.68881
80772	GLTPD1	-1.42607	3.26008	-2.86142	0.00579479	0.0463923	-2.56985	-2.68714
152503	SH3D19	-1.42578	4.68231	-4.06606	0.000141153	0.00574963	0.839684	-2.68661
283248	RCOR2	-1.42437	-1.68652	-2.9851	0.0040955	0.0376727	-1.97202	-2.68398
8802	SUCLG1	-1.42148	2.91904	-3.96718	0.000196375	0.00677456	0.528674	-2.67861
22941	SHANK2	-1.42052	2.8189	-3.72932	0.000427356	0.0104516	-0.183211	-2.67681
3202	HOXA5	-1.42012	0.0937568	-2.86511	0.0057357	0.0461463	-2.2918	-2.67608
221749	PXDC1	-1.41944	3.25263	-3.8493	0.000289577	0.00845728	0.158078	-2.67482
6926	TBX3	-1.41813	3.7095	-3.41653	0.00114299	0.0182519	-1.10671	-2.67238
6196	RPS6KA2	-1.41735	3.1918	-4.37557	4.90197e-05	0.0032883	1.81403	-2.67094
57185	NIPAL3	-1.41583	3.83012	-3.63899	0.000570449	0.012335	-0.468819	-2.66814
57179	KIAA1191	-1.41196	3.99476	-4.56824	2.49504e-05	0.00226043	2.43967	-2.66099
80346	REEP4	-1.40997	2.98116	-3.13598	0.00265082	0.0293055	-1.8526	-2.65732
7064	THOP1	-1.40981	4.43003	-3.10425	0.00290779	0.0308998	-1.93966	-2.65701
1266	CNN3	-1.40891	4.1655	-4.1392	0.000110296	0.00508708	1.0551	-2.65536
5467	PPARD	-1.40468	4.88708	-2.86819	0.00568705	0.0458925	-2.51727	-2.64759
9037	SEMA5A	-1.40354	2.86694	-3.88652	0.000256315	0.00796426	0.280945	-2.64549
399664	MEX3D	-1.4033	3.36864	-3.23506	0.00197872	0.0246221	-1.60108	-2.64506
22853	LMTK2	-1.40123	5.84819	-2.99688	0.00396059	0.036992	-2.13694	-2.64127
10749	KIF1C	-1.40031	5.45824	-4.37897	4.84443e-05	0.00327082	1.85012	-2.63958
9455	HOMER2	-1.3987	1.7953	-3.40465	0.00118542	0.0186279	-1.04455	-2.63663
254531	LPCAT4	-1.39808	3.68336	-3.50973	0.000856725	0.015476	-0.842726	-2.63551
57648	KIAA1522	-1.39752	4.83803	-3.32027	0.00153244	0.0213423	-1.34857	-2.63448
196264	MPZL3	-1.39658	4.88928	-3.1215	0.00276531	0.0299843	-1.87623	-2.63277
5825	ABCD3	-1.39622	3.84997	-5.32994	1.55622e-06	0.000457992	5.04619	-2.63211
23008	KLHDC10	-1.39614	3.32654	-5.21122	2.42104e-06	0.00060104	4.6305	-2.63196
55204	GOLPH3L	-1.39548	3.34062	-2.99258	0.00400933	0.0372742	-2.24409	-2.63075
28992	MACROD1	-1.39272	1.03663	-3.42993	0.00109688	0.0178363	-0.915782	-2.62574
11261	CHP1	-1.38946	6.10313	-4.14459	0.000108297	0.00506488	1.12932	-2.6198
2444	FRK	-1.38933	4.49231	-3.35472	0.00138054	0.0201769	-1.26008	-2.61958
55173	MRPS10	-1.38918	3.20868	-3.29197	0.00166891	0.0222651	-1.44753	-2.61929
6575	SLC20A2	-1.38725	4.15519	-3.42339	0.00111916	0.0180821	-1.08061	-2.6158
51523	CXXC5	-1.38581	3.97849	-4.32824	5.77553e-05	0.00364968	1.65543	-2.61318
4646	MYO6	-1.38479	6.20568	-2.91353	0.0050118	0.0427242	-2.32529	-2.61133
8776	MTMR1	-1.38474	3.54444	-2.99886	0.00393824	0.0368641	-2.22882	-2.61126
55343	SLC35C1	-1.38196	3.23254	-3.0685	0.00322516	0.0327627	-2.04544	-2.60621
51	ACOX1	-1.38107	5.76155	-3.72802	0.000429156	0.0104674	-0.144402	-2.60461
6449	SGTA	-1.37795	5.09463	-3.03514	0.00355021	0.034676	-2.08873	-2.59899
6271	S100A1	-1.37794	0.61522	-2.89722	0.00524555	0.0437918	-2.24138	-2.59896
1952	CELSR2	-1.37793	2.84574	-3.1089	0.00286868	0.0307196	-1.90919	-2.59895
100133190	ADIRF-AS1	-1.3763	2.86375	-3.12537	0.00273426	0.0298306	-1.87928	-2.59602
38	ACAT1	-1.37524	2.40053	-2.87434	0.00559071	0.0453929	-2.48821	-2.59412
1832	DSP	-1.37505	5.89455	-2.87795	0.00553494	0.0451356	-2.42889	-2.59378
131544	CRYBG3	-1.37294	3.62446	-4.67603	1.70118e-05	0.00189987	2.79758	-2.58998
9414	TJP2	-1.37094	6.14433	-3.34376	0.00142725	0.0204553	-1.2127	-2.58639
222484	LNX2	-1.37087	3.22134	-2.86996	0.00565903	0.0457177	-2.5504	-2.58627
55075	UACA	-1.3688	3.47129	-3.3908	0.00123676	0.0190634	-1.17909	-2.58255
10983	CCNI	-1.36806	6.53973	-4.06247	0.000142869	0.00579206	0.886009	-2.58123
997	CDC34	-1.36362	4.22766	-3.17951	0.00233269	0.0271796	-1.74926	-2.5733
63933	MCUR1	-1.3629	2.70969	-4.45327	3.73892e-05	0.00272736	2.07207	-2.57202
8416	ANXA9	-1.36238	3.0875	-3.15034	0.00254163	0.0285841	-1.82687	-2.5711
10458	BAIAP2	-1.36213	5.12605	-3.81543	0.000323409	0.00902951	0.0901115	-2.57064
64081	PBLD	-1.36017	2.32904	-3.3453	0.00142056	0.0204553	-1.267	-2.56715
59338	PLEKHA1	-1.35913	3.95715	-4.60902	2.15945e-05	0.00208399	2.57485	-2.5653
8470	SORBS2	-1.35893	3.24428	-2.91923	0.00493234	0.0422701	-2.42715	-2.56495
1073	CFL2	-1.35677	1.79642	-3.93667	0.000217265	0.00729296	0.497444	-2.56112
54206	ERRFI1	-1.35533	4.81825	-3.16155	0.00245933	0.02812	-1.7702	-2.55855
57799	RAB40C	-1.35497	2.63704	-3.20085	0.00219022	0.0261927	-1.66143	-2.55791
10434	LYPLA1	-1.35222	4.9888	-3.78001	0.000362835	0.00950275	-0.0200261	-2.55305
687	KLF9	-1.35017	2.94165	-3.52488	0.000817192	0.0151313	-0.774667	-2.54941
163590	TOR1AIP2	-1.34821	6.01584	-3.0853	0.00307215	0.0319415	-1.90346	-2.54596
54677	CROT	-1.34676	1.93479	-4.0507	0.000148622	0.00591722	0.836366	-2.5434
10053	AP1M2	-1.34155	2.49704	-3.70118	0.000467775	0.0110275	-0.244473	-2.53424
55760	DHX32	-1.34126	3.81951	-3.21845	0.0020789	0.0253886	-1.64857	-2.53372
7525	YES1	-1.33838	3.58455	-3.47908	0.000942383	0.0164244	-0.930628	-2.52868
84858	ZNF503	-1.33688	2.62085	-3.68279	0.000496139	0.0114415	-0.305411	-2.52605
64114	TMBIM1	-1.33626	7.1979	-2.96227	0.00436935	0.0392248	-2.15019	-2.52496
9748	SLK	-1.3333	6.66853	-3.20214	0.00218185	0.0261425	-1.56244	-2.51978
54662	TBC1D13	-1.33321	2.47905	-4.40934	4.35877e-05	0.00307137	1.94431	-2.51962
80851	SH3BP5L	-1.3302	4.13305	-2.87711	0.00554778	0.045189	-2.52754	-2.51438
23770	FKBP8	-1.32953	5.72223	-2.83984	0.00615097	0.048124	-2.55655	-2.51321
159195	USP54	-1.32804	4.10984	-3.05106	0.0033914	0.0337656	-2.08156	-2.51061
5869	RAB5B	-1.3279	5.77699	-3.49174	0.000906062	0.0159691	-0.820594	-2.51036
375035	SFT2D2	-1.32769	5.38509	-3.07118	0.0032003	0.0326034	-1.97768	-2.51
90550	MCU	-1.32553	4.18394	-2.95591	0.00444857	0.0396078	-2.32737	-2.50624
79714	CCDC51	-1.3255	-0.154721	-2.83831	0.00617682	0.0482368	-2.33319	-2.50619
26090	ABHD12	-1.32302	4.41412	-3.04724	0.00342892	0.0339537	-2.08888	-2.50188
6296	ACSM3	-1.32275	1.52839	-2.85791	0.00585131	0.0466974	-2.44465	-2.50143
1855	DVL1	-1.32152	3.59902	-4.15391	0.000104931	0.00504476	1.09831	-2.4993
157922	CAMSAP1	-1.32026	4.19255	-3.41654	0.00114295	0.0182519	-1.10065	-2.49712
63898	SH2D4A	-1.31964	3.08154	-2.94136	0.00463497	0.040572	-2.36793	-2.49604
26517	TIMM13	-1.31816	1.5554	-3.42656	0.00110829	0.0179726	-0.949302	-2.49348
127262	TPRG1L	-1.31741	3.51661	-3.48674	0.000920228	0.0161522	-0.908462	-2.49219
118980	SFXN2	-1.31663	1.15647	-2.87501	0.00558023	0.04537	-2.37094	-2.49083
51094	ADIPOR1	-1.31633	6.30603	-2.957	0.00443496	0.0395544	-2.21684	-2.49032
55160	ARHGEF10L	-1.31454	5.40139	-3.28386	0.00171008	0.0225937	-1.409	-2.48724
1384	CRAT	-1.30831	2.76478	-3.38457	0.00126052	0.0192159	-1.17667	-2.47651
210	ALAD	-1.30634	1.98112	-3.52242	0.000823492	0.0151861	-0.725864	-2.47314
339123	JMJD8	-1.30571	3.29244	-5.20945	2.43706e-06	0.00060104	4.62488	-2.47206
26751	SH3YL1	-1.30559	3.50981	-4.46305	3.613e-05	0.00267317	2.09192	-2.47185
23593	HEBP2	-1.30484	5.14775	-3.66656	0.000522531	0.0117748	-0.347532	-2.47056
55272	IMP3	-1.30257	3.29768	-3.32903	0.00149236	0.0210829	-1.34793	-2.46668
25854	FAM149A	-1.30029	1.59281	-3.00055	0.00391932	0.0368035	-2.10365	-2.46278
51222	ZNF219	-1.29989	3.12633	-4.05239	0.000147783	0.00590335	0.786871	-2.4621
643008	SMIM5	-1.29946	4.25638	-3.192	0.00224828	0.0265091	-1.71096	-2.46137
5097	PCDH1	-1.29912	5.1051	-3.08461	0.00307834	0.0319743	-1.95424	-2.46079
9270	ITGB1BP1	-1.29905	3.52449	-3.7322	0.00042342	0.0103706	-0.195196	-2.46067
54994	GID8	-1.29799	3.98241	-3.63417	0.00057925	0.0124979	-0.481889	-2.45886
64762	GAREM	-1.29748	2.96778	-3.82506	0.000313424	0.00885411	0.0947817	-2.45799
828	CAPS	-1.29445	2.69711	-2.89929	0.00521542	0.0436635	-2.44002	-2.45284
144348	ZNF664	-1.29393	3.53609	-5.24819	2.11044e-06	0.000576539	4.75901	-2.45196
4598	MVK	-1.29387	1.74506	-3.66463	0.000525746	0.0118173	-0.298585	-2.45186
54532	USP53	-1.29357	5.08253	-2.96236	0.00436822	0.0392248	-2.26431	-2.45134
3696	ITGB8	-1.29328	6.69349	-3.15693	0.00249294	0.0283096	-1.6822	-2.45084
50808	AK3	-1.29178	3.2799	-4.65451	1.83689e-05	0.00194183	2.72757	-2.44829
7289	TULP3	-1.28934	1.48807	-3.94457	0.000211655	0.0071181	0.535075	-2.44416
64856	VWA1	-1.28909	4.29423	-2.85173	0.0059523	0.0472908	-2.58457	-2.44374
129685	TAF8	-1.28274	3.28381	-3.04071	0.00349391	0.0343529	-2.11825	-2.43301
9975	NR1D2	-1.28262	4.7358	-3.01795	0.00372939	0.0357575	-2.14345	-2.43281
100133941	CD24	-1.27974	6.31254	-4.44953	3.78812e-05	0.00274554	2.09654	-2.42795
26994	RNF11	-1.2797	5.70714	-3.44476	0.0010479	0.0173093	-0.956384	-2.42789
5824	PEX19	-1.27795	2.27225	-5.5014	8.17744e-07	0.000322485	5.65184	-2.42495
9811	CTIF	-1.27511	2.66188	-3.8867	0.000256169	0.00796426	0.291001	-2.42017
28966	SNX24	-1.27467	1.75247	-3.04235	0.00347751	0.0342296	-2.01234	-2.41944
22998	LIMCH1	-1.27465	3.48167	-3.12122	0.00276756	0.0299843	-1.91152	-2.41941
5783	PTPN13	-1.27154	4.21298	-3.78367	0.000358556	0.00950275	-0.0384775	-2.41419
9249	DHRS3	-1.27141	4.59186	-3.09509	0.0029862	0.0314694	-1.95133	-2.41397
9609	RAB36	-1.26681	0.397238	-3.30851	0.00158782	0.0217721	-1.19358	-2.40628
90203	SNX21	-1.26604	1.83135	-4.57739	2.41561e-05	0.0022314	2.51049	-2.405
23291	FBXW11	-1.26445	4.53869	-3.32351	0.00151748	0.0212316	-1.34453	-2.40235
57228	SMAGP	-1.26371	3.14906	-3.08042	0.00311592	0.0321835	-2.01267	-2.40112
2068	ERCC2	-1.26361	1.48327	-4.63448	1.97262e-05	0.00202473	2.70189	-2.40095
1397	CRIP2	-1.26032	2.38146	-3.26709	0.00179828	0.0233155	-1.45902	-2.39549
55652	SLC48A1	-1.25592	2.86405	-4.65616	1.82609e-05	0.00194183	2.74407	-2.3882
80004	ESRP2	-1.252	3.15185	-3.32902	0.00149244	0.0210829	-1.34242	-2.38171
56288	PARD3	-1.25012	4.30354	-3.13733	0.00264038	0.0292523	-1.85163	-2.37862
63027	SLC22A23	-1.24971	3.78764	-2.87291	0.00561292	0.0454398	-2.5437	-2.37793
151011	2025-09-10	-1.24882	3.5096	-3.67921	0.000501854	0.0115284	-0.352171	-2.37647
26119	LDLRAP1	-1.24828	2.55114	-3.24293	0.00193289	0.0242389	-1.53594	-2.37558
56957	OTUD7B	-1.24633	3.76776	-3.60362	0.000638103	0.0131296	-0.572369	-2.37236
388403	YPEL2	-1.24593	4.32389	-4.21998	8.37895e-05	0.00444134	1.31561	-2.37171
222166	MTURN	-1.24451	2.9411	-4.02183	0.000163697	0.0061846	0.702393	-2.36938
23171	GPD1L	-1.24259	2.27252	-3.47008	0.000969033	0.0164912	-0.903992	-2.36623
84918	LRP11	-1.24203	2.91815	-2.9361	0.00470405	0.0409059	-2.36692	-2.36531
966	CD59	-1.24161	6.2423	-2.945	0.00458762	0.0403479	-2.23981	-2.36463
114876	OSBPL1A	-1.2412	3.1502	-3.30423	0.00160843	0.0219486	-1.41686	-2.36395
79991	OBFC1	-1.24007	2.57766	-3.76652	0.000379035	0.00968421	-0.0639895	-2.36211
151449	GDF7	-1.23771	1.76045	-3.21982	0.00207048	0.0253206	-1.53595	-2.35824
10160	FARP1	-1.23732	5.65322	-4.1097	0.000121864	0.00545075	1.00781	-2.35759
57659	ZBTB4	-1.23576	3.71359	-4.90167	7.54657e-06	0.00124078	3.56028	-2.35505
7108	TM7SF2	-1.23421	2.44565	-3.59898	0.000647522	0.0132772	-0.543743	-2.35252
9472	AKAP6	-1.23385	0.435506	-3.02225	0.00368385	0.0355318	-1.98221	-2.35195
311	ANXA11	-1.23207	7.55509	-3.20837	0.00214198	0.0257968	-1.5081	-2.34903
7148	TNXB	-1.22974	1.18339	-2.86572	0.00572603	0.046112	-2.40283	-2.34524
10016	PDCD6	-1.22905	4.77146	-3.28297	0.00171466	0.0226068	-1.4435	-2.34413
26031	OSBPL3	-1.22895	4.79397	-3.67953	0.000501336	0.0115284	-0.325554	-2.34396
23365	ARHGEF12	-1.22872	5.67403	-3.97833	0.000189235	0.0066804	0.602326	-2.34359
892	CCNC	-1.22855	4.00204	-4.04557	0.000151199	0.0059663	0.761135	-2.34332
91368	CDKN2AIPNL	-1.22806	0.680568	-3.25251	0.00187837	0.0238662	-1.36491	-2.34252
123228	SENP8	-1.22751	-0.265964	-2.84056	0.00613868	0.048124	-2.32878	-2.34163
23266	LPHN2	-1.22666	1.94525	-2.89555	0.00527011	0.0439039	-2.41773	-2.34025
133746	JMY	-1.22349	5.25516	-3.39011	0.00123934	0.0190701	-1.12564	-2.33511
26472	PPP1R14B	-1.22314	2.15089	-3.67442	0.000509579	0.0116606	-0.291387	-2.33454
51368	TEX264	-1.22184	2.26145	-4.49345	3.24763e-05	0.00255169	2.22636	-2.33243
8428	STK24	-1.21948	6.33756	-3.14236	0.00260179	0.0289474	-1.7347	-2.32863
9727	RAB11FIP3	-1.21937	3.05912	-2.82933	0.0063316	0.0489892	-2.64133	-2.32845
23170	TTLL12	-1.21926	2.97984	-3.28093	0.00172517	0.0226582	-1.47048	-2.32827
726	CAPN5	-1.21727	4.61315	-2.9795	0.0041612	0.0380879	-2.24896	-2.32506
2017	CTTN	-1.21612	5.21912	-3.12528	0.00273494	0.0298306	-1.84356	-2.3232
84645	C22orf23	-1.21503	0.775872	-3.25979	0.00183798	0.02365	-1.35002	-2.32145
25776	CBY1	-1.21492	0.2159	-3.33024	0.0014869	0.0210549	-1.13919	-2.32128
8555	CDC14B	-1.21343	1.87669	-3.26208	0.0018254	0.0235907	-1.44377	-2.31888
2817	GPC1	-1.2114	4.01706	-3.22639	0.00203044	0.0250378	-1.62803	-2.31563
29899	GPSM2	-1.21028	3.04487	-3.32239	0.00152264	0.0212559	-1.36262	-2.31383
3163	HMOX2	-1.2065	3.27184	-3.50513	0.000869107	0.0155415	-0.853518	-2.30777
54539	NDUFB11	-1.20605	3.6232	-3.07383	0.00317587	0.0324476	-2.03577	-2.30705
22837	COBLL1	-1.2036	4.3736	-3.85264	0.000286428	0.00843237	0.174458	-2.30313
7482	WNT2B	-1.20278	1.34003	-3.12568	0.0027318	0.0298306	-1.77056	-2.30183
80854	SETD7	-1.20115	3.37236	-4.45344	3.73668e-05	0.00272736	2.06181	-2.29923
55256	ADI1	-1.20094	3.34602	-3.40197	0.00119517	0.0187313	-1.1472	-2.29889
79885	HDAC11	-1.20027	1.53876	-3.52874	0.000807395	0.0149811	-0.68434	-2.29783
102466515	MIR1199	-1.20016	1.0956	-3.05259	0.00337657	0.033741	-1.9258	-2.29764
3480	IGF1R	-1.19792	4.56403	-4.10218	0.000124995	0.00547043	0.944056	-2.29409
2036	EPB41L1	-1.19769	3.1028	-3.10756	0.00287992	0.0307324	-1.93538	-2.29371
4357	MPST	-1.19638	2.87731	-3.78336	0.000358917	0.00950275	-0.0267294	-2.29164
79038	ZFYVE21	-1.19499	2.65892	-3.77806	0.000365136	0.00950948	-0.0281868	-2.28943
3029	HAGH	-1.19493	2.65812	-3.19494	0.00222882	0.0263672	-1.67845	-2.28934
64975	MRPL41	-1.19381	2.56215	-3.76885	0.000376184	0.00965303	-0.0573793	-2.28756
80194	TMEM134	-1.18975	1.45878	-4.01729	0.000166202	0.00625265	0.759026	-2.28113
23384	SPECC1L	-1.18863	3.11266	-2.96801	0.0042989	0.038907	-2.30252	-2.27937
8324	FZD7	-1.18811	1.82144	-3.14646	0.00257074	0.0287279	-1.7555	-2.27854
55223	TRIM62	-1.1874	2.92299	-2.83202	0.00628486	0.048776	-2.63314	-2.27742
3673	ITGA2	-1.1863	4.96778	-3.05461	0.00335693	0.0336774	-2.04285	-2.27569
9394	HS6ST1	-1.18568	3.60502	-2.86344	0.00576232	0.0462365	-2.57117	-2.27471
56995	TULP4	-1.18334	4.05508	-4.58663	2.33788e-05	0.00218597	2.50137	-2.27102
79867	TCTN2	-1.18312	0.140516	-3.21277	0.00211424	0.0255392	-1.44293	-2.27067
9578	CDC42BPB	-1.1822	4.8604	-3.65528	0.000541654	0.0118757	-0.392809	-2.26922
688	KLF5	-1.18178	5.55139	-2.8874	0.00539129	0.0445063	-2.42988	-2.26856
53349	ZFYVE1	-1.18121	3.88267	-2.96312	0.00435883	0.0391892	-2.31777	-2.26768
166	AES	-1.18121	5.97133	-4.02534	0.000161789	0.00616351	0.754758	-2.26767
64398	MPP5	-1.18113	3.93945	-3.47352	0.000958765	0.0164787	-0.940326	-2.26754
202915	TMEM184A	-1.17926	4.71952	-3.23601	0.00197314	0.0245874	-1.58074	-2.2646
80014	WWC2	-1.17902	3.15578	-3.80683	0.00033259	0.00921341	0.0299526	-2.26423
5602	MAPK10	-1.17472	1.99517	-3.34385	0.00142686	0.0204553	-1.24125	-2.25748
1954	MEGF8	-1.17449	2.88659	-3.06496	0.00325825	0.032948	-2.04187	-2.25713
25959	KANK2	-1.17332	1.90148	-2.91015	0.00505947	0.0428835	-2.36301	-2.2553
25911	DPCD	-1.16723	0.694429	-3.57076	0.000707754	0.0138901	-0.504789	-2.24579
81689	ISCA1	-1.16707	1.90275	-3.47573	0.000952221	0.0164787	-0.846638	-2.24555
346389	MACC1	-1.16648	5.6718	-3.52425	0.000818802	0.0151453	-0.731922	-2.24464
389362	PSMG4	-1.16605	2.36588	-3.25519	0.0018634	0.0238068	-1.50836	-2.24397
780	DDR1	-1.16295	5.50268	-3.40287	0.00119188	0.0186963	-1.08231	-2.23914
9380	GRHPR	-1.16203	2.77324	-3.83786	0.00030061	0.00866174	0.143294	-2.23772
9618	TRAF4	-1.16151	4.99329	-3.27528	0.00175466	0.0229099	-1.45683	-2.23691
1946	EFNA5	-1.15851	0.422113	-3.00318	0.00389008	0.0365932	-1.98542	-2.23227
9828	ARHGEF17	-1.15815	2.33888	-3.28613	0.00169844	0.0224901	-1.41879	-2.23171
57594	HOMEZ	-1.15757	3.00698	-3.21417	0.00210546	0.0255025	-1.65919	-2.23082
79726	WDR59	-1.15721	3.29201	-3.05089	0.00339309	0.0337656	-2.09368	-2.23025
1534	CYB561	-1.15651	2.5262	-3.53875	0.000782524	0.0147196	-0.714151	-2.22917
26100	WIPI2	-1.15641	4.35108	-4.13777	0.000110832	0.00509855	1.05421	-2.22902
84626	KRBA1	-1.15458	1.62334	-2.9662	0.00432099	0.0390651	-2.17622	-2.22619
2767	GNA11	-1.15335	4.21637	-3.19959	0.00219839	0.0261991	-1.69161	-2.2243
51341	ZBTB7A	-1.15326	4.90019	-3.49882	0.000886325	0.0157385	-0.842107	-2.22415
10608	MXD4	-1.15289	3.50353	-4.17892	9.63804e-05	0.00484306	1.18012	-2.22359
116138	KLHDC3	-1.15123	3.34587	-4.04634	0.000150808	0.0059663	0.760825	-2.22103
28958	COA3	-1.14808	1.75014	-3.05818	0.00332261	0.033397	-1.96595	-2.21619
10298	PAK4	-1.14616	3.30058	-3.25954	0.00183932	0.0236502	-1.54077	-2.21324
57610	RANBP10	-1.14613	2.80064	-3.11437	0.00282342	0.0304404	-1.90852	-2.21319
9989	PPP4R1	-1.14607	5.9357	-2.93511	0.00471723	0.0409403	-2.28871	-2.2131
8099	CDK2AP1	-1.14431	1.38371	-3.32808	0.00149669	0.0211048	-1.20677	-2.2104
114884	OSBPL10	-1.14293	2.50259	-2.87384	0.00559845	0.0454142	-2.51972	-2.20828
84864	MINA	-1.14273	2.03238	-4.55942	2.57406e-05	0.00228661	2.44481	-2.20799
84681	HINT2	-1.14135	0.810906	-3.27939	0.00173319	0.0227298	-1.32547	-2.20588
23648	SSBP3	-1.14099	3.43654	-2.90288	0.00516335	0.0434323	-2.47351	-2.20532
8394	PIP5K1A	-1.14009	3.84788	-3.86137	0.000278359	0.00830727	0.192416	-2.20395
122961	ISCA2	-1.13953	1.11743	-4.04393	0.000152033	0.00597269	0.851105	-2.20309
10845	CLPX	-1.13823	3.44553	-3.83749	0.000300968	0.00866174	0.119221	-2.20111
55268	ECHDC2	-1.13775	2.97697	-3.94794	0.000209311	0.00705263	0.463602	-2.20037
26073	POLDIP2	-1.13764	3.27517	-4.65446	1.83718e-05	0.00194183	2.72705	-2.2002
84274	COQ5	-1.13691	2.49865	-3.13707	0.00264238	0.0292523	-1.83013	-2.1991
275	AMT	-1.13226	1.00559	-2.91154	0.00503975	0.0427981	-2.25016	-2.19201
388536	ZNF790	-1.13136	0.565128	-3.2569	0.00185394	0.0237521	-1.35179	-2.19066
1632	ECI1	-1.13097	2.40163	-3.7511	0.000398388	0.00993531	-0.100146	-2.19006
4303	FOXO4	-1.12875	3.02155	-3.01233	0.00378975	0.0360094	-2.18289	-2.18669
5756	TWF1	-1.12774	4.64132	-3.47229	0.000962404	0.0164797	-0.924996	-2.18516
253558	LCLAT1	-1.12575	1.17039	-4.00836	0.000171231	0.00636097	0.743824	-2.18215
79095	C9orf16	-1.12498	3.73396	-3.27628	0.00174939	0.0228579	-1.49599	-2.18099
6461	SHB	-1.12261	2.35271	-2.97261	0.00424327	0.0385411	-2.24569	-2.1774
147968	CAPN12	-1.11873	3.29498	-3.21712	0.00208714	0.0254542	-1.65379	-2.17156
149603	RNF187	-1.11777	3.64698	-4.12569	0.000115454	0.00527023	1.0082	-2.17012
10362	HMG20B	-1.11469	3.99748	-3.1227	0.0027556	0.029964	-1.9027	-2.16548
51181	DCXR	-1.11023	3.169	-2.9904	0.00403425	0.0373606	-2.24268	-2.15881
6944	VPS72	-1.10936	1.65272	-3.65573	0.000540883	0.0118757	-0.316613	-2.1575
7466	WFS1	-1.10814	1.89722	-3.58224	0.000682641	0.0136985	-0.557241	-2.15567
23353	SUN1	-1.10661	4.53505	-3.30048	0.00162669	0.0220299	-1.4069	-2.15339
11158	RABL2B	-1.10625	1.96171	-3.29227	0.0016674	0.0222616	-1.37646	-2.15285
79752	ZFAND1	-1.10459	1.89106	-4.42924	4.06651e-05	0.00291166	2.02348	-2.15038
9805	SCRN1	-1.10377	3.46599	-3.77896	0.000364079	0.00950729	-0.0539581	-2.14916
54842	MFSD6	-1.1035	3.73845	-3.09876	0.00295449	0.0312279	-1.97122	-2.14875
900	CCNG1	-1.10342	4.05978	-4.01135	0.000169527	0.00631903	0.653591	-2.14864
55893	ZNF395	-1.10299	2.70306	-3.05177	0.00338449	0.0337552	-2.07212	-2.148
8496	PPFIBP1	-1.10047	3.55748	-3.58481	0.000677132	0.013679	-0.628611	-2.14424
27109	ATP5S	-1.10033	1.83734	-3.00524	0.00386725	0.0365075	-2.10601	-2.14403
550643	LINC01420	-1.09929	1.51423	-3.47323	0.000959613	0.0164787	-0.821166	-2.14249
348180	CTU2	-1.09874	1.60602	-3.04655	0.00343576	0.0339881	-1.98551	-2.14167
8535	CBX4	-1.09695	4.32678	-3.46261	0.000991688	0.0167709	-0.966293	-2.13903
340385	ZNF517	-1.09632	0.509138	-3.1429	0.00259766	0.0289377	-1.64198	-2.13809
90411	MCFD2	-1.09543	3.89576	-3.36046	0.00135665	0.0200316	-1.2632	-2.13677
84301	DDI2	-1.09517	3.86975	-3.1928	0.00224296	0.0264885	-1.72082	-2.13638
267	AMFR	-1.09374	4.58693	-3.1999	0.00219637	0.0261991	-1.6805	-2.13427
390916	NUDT19	-1.09294	2.24303	-3.14028	0.00261762	0.029087	-1.79668	-2.13308
85377	MICALL1	-1.09278	3.81628	-3.16923	0.00240443	0.0276704	-1.78427	-2.13285
3693	ITGB5	-1.09217	2.93231	-3.28744	0.00169179	0.0224543	-1.45309	-2.13195
85439	STON2	-1.08902	2.21985	-3.58857	0.000669156	0.0135642	-0.563022	-2.12729
51768	TM7SF3	-1.08855	3.11413	-4.5748	2.43786e-05	0.0022314	2.46313	-2.1266
6389	SDHA	-1.08725	4.42178	-3.36221	0.00134943	0.0199516	-1.23869	-2.12469
3915	LAMC1	-1.08716	3.44095	-3.0099	0.00381618	0.036193	-2.20086	-2.12455
4163	MCC	-1.08395	2.53154	-3.36641	0.00133229	0.0198548	-1.21788	-2.11983
6524	SLC5A2	-1.08366	1.45019	-2.84802	0.00601358	0.0476025	-2.45029	-2.11941
57348	TTYH1	-1.07759	1.19908	-2.99909	0.0039357	0.0368641	-2.06069	-2.1105
23270	TSPYL4	-1.0765	2.06521	-3.30613	0.00159925	0.0218613	-1.34437	-2.10891
317762	CCDC85C	-1.07387	4.62867	-3.51566	0.000841057	0.0153785	-0.803167	-2.10507
10497	UNC13B	-1.07104	3.63712	-2.9045	0.00513999	0.0432768	-2.46864	-2.10095
51564	HDAC7	-1.07091	5.15543	-3.96953	0.000194847	0.00675761	0.554664	-2.10076
10927	SPIN1	-1.0709	3.75951	-4.25569	7.41464e-05	0.00416055	1.42064	-2.10074
5051	PAFAH2	-1.07049	2.21545	-4.84194	9.3712e-06	0.00143452	3.37661	-2.10015
51754	TMEM8B	-1.0696	1.5309	-2.99129	0.00402412	0.037353	-2.12549	-2.09885
9780	PIEZO1	-1.06918	6.21341	-2.8401	0.00614648	0.048124	-2.50698	-2.09824
80142	PTGES2	-1.06861	3.40778	-3.65487	0.000542354	0.0118757	-0.424492	-2.09741
80223	RAB11FIP1	-1.06723	6.98948	-2.85223	0.005944	0.047246	-2.43042	-2.0954
9372	ZFYVE9	-1.06369	1.69145	-2.98828	0.00405865	0.0374971	-2.16598	-2.09028
140735	DYNLL2	-1.06368	3.78089	-4.24772	7.61999e-05	0.00421521	1.39476	-2.09025
79777	ACBD4	-1.06345	0.908212	-3.01881	0.00372022	0.0357467	-1.97621	-2.08992
85457	CIPC	-1.06243	2.4779	-3.45671	0.00100994	0.0169185	-0.956299	-2.08845
26273	FBXO3	-1.06181	3.2271	-4.39326	4.60976e-05	0.00314829	1.86563	-2.08755
119559	SFXN4	-1.06117	0.712117	-3.22517	0.00203782	0.0250941	-1.43634	-2.08662
27089	UQCRQ	-1.06073	2.65624	-3.35898	0.00136274	0.0200316	-1.23627	-2.08599
84266	ALKBH7	-1.06026	2.03335	-3.21029	0.00212981	0.0256922	-1.60559	-2.08531
339324	ZNF260	-1.06026	2.26548	-3.9492	0.000208439	0.00703661	0.492951	-2.0853
10490	VTI1B	-1.05948	3.72409	-3.99542	0.000178773	0.00647852	0.60158	-2.08419
9538	EI24	-1.05936	2.96104	-3.9905	0.000181727	0.00655879	0.597251	-2.08401
50862	RNF141	-1.05889	5.04564	-3.80631	0.000333156	0.00921471	0.0658566	-2.08333
23654	PLXNB2	-1.05359	7.13975	-2.88525	0.00542357	0.0446451	-2.34082	-2.07569
79228	THOC6	-1.053	2.08834	-2.91618	0.00497474	0.0424694	-2.3483	-2.07484
114569	MAL2	-1.0516	4.39359	-2.8272	0.00636887	0.0491919	-2.64774	-2.07283
1104	RCC1	-1.05152	2.84537	-3.57869	0.000690312	0.0138195	-0.62739	-2.07271
257397	TAB3	-1.05076	4.59719	-2.82749	0.00636375	0.0491737	-2.62737	-2.07163
55552	ZNF823	-1.0499	1.63974	-3.12122	0.0027676	0.0299843	-1.80182	-2.07038
56262	LRRC8A	-1.04786	4.17245	-3.68954	0.000485546	0.0112999	-0.314207	-2.06746
653784	MZT2A	-1.04756	1.90113	-3.08249	0.00309729	0.0320691	-1.91196	-2.06704
10771	ZMYND11	-1.04686	2.89905	-3.86564	0.000274495	0.00825267	0.220266	-2.06603
56848	SPHK2	-1.04555	2.29772	-3.52184	0.000824989	0.0151861	-0.763637	-2.06415
79575	ABHD8	-1.04471	1.85093	-2.84417	0.0060779	0.0479455	-2.51497	-2.06295
4645	MYO5B	-1.04327	5.94426	-2.87787	0.00553615	0.0451356	-2.42091	-2.0609
23005	MAPKBP1	-1.04256	3.89277	-2.89016	0.00534988	0.0443378	-2.50039	-2.05988
740	MRPL49	-1.04206	2.97946	-4.63889	1.94192e-05	0.00201799	2.67844	-2.05917
64097	EPB41L4A	-1.04103	2.14218	-3.66238	0.000529532	0.0118276	-0.357985	-2.05769
7582	ZNF33B	-1.03825	2.29248	-3.47418	0.000956797	0.0164787	-0.888226	-2.05374
3664	IRF6	-1.03768	3.92374	-3.57914	0.000689319	0.0138152	-0.642841	-2.05293
55727	BTBD7	-1.0367	3.68356	-3.68537	0.000492062	0.0113919	-0.334294	-2.05153
357	SHROOM2	-1.03636	2.13036	-3.16747	0.00241692	0.0277961	-1.74059	-2.05105
283459	GATC	-1.03607	3.41094	-5.57777	6.1285e-07	0.000279035	5.92503	-2.05063
57658	CALCOCO1	-1.03402	4.83053	-3.83292	0.000305492	0.00873529	0.131425	-2.04772
55192	DNAJC17	-1.03377	2.95298	-3.07912	0.00312761	0.032218	-2.01215	-2.04736
10579	TACC2	-1.03307	3.77256	-2.88282	0.00546049	0.0448275	-2.52	-2.04638
10928	RALBP1	-1.03243	5.08903	-3.93594	0.000217785	0.00729662	0.449558	-2.04546
129642	MBOAT2	-1.02997	4.21625	-2.90818	0.00508735	0.0430376	-2.45095	-2.04198
65125	WNK1	-1.0288	6.42756	-3.11511	0.00281734	0.0303933	-1.80661	-2.04033
57504	MTA3	-1.02794	1.96075	-3.04083	0.00349269	0.0343529	-2.03575	-2.03911
79443	FYCO1	-1.02747	3.79445	-3.45524	0.00101452	0.0169791	-0.998	-2.03845
124446	TMEM219	-1.02643	3.31548	-4.08453	0.000132657	0.00564888	0.881889	-2.03698
1495	CTNNA1	-1.02562	6.73396	-3.45334	0.0010205	0.0170632	-0.877126	-2.03584
8704	B4GALT2	-1.02453	1.48915	-3.10288	0.0029194	0.0310034	-1.82617	-2.03429
54664	TMEM106B	-1.02331	4.38713	-3.09549	0.0029827	0.0314614	-1.96359	-2.03257
80199	FUZ	-1.02326	2.23389	-3.97395	0.000192009	0.00674071	0.580659	-2.0325
9289	GPR56	-1.02236	3.96021	-3.05493	0.00335389	0.0336659	-2.08632	-2.03125
139322	APOOL	-1.02152	1.71171	-3.55623	0.000740801	0.0142921	-0.616633	-2.03006
29937	NENF	-1.02122	1.82616	-3.28292	0.00171489	0.0226068	-1.39722	-2.02964
9149	DYRK1B	-1.01943	1.93632	-3.68677	0.00048986	0.0113854	-0.262555	-2.02711
140901	STK35	-1.01805	3.99058	-3.3356	0.00146299	0.0207993	-1.33013	-2.02518
57488	ESYT2	-1.01725	5.60186	-3.18748	0.00227853	0.0267238	-1.65725	-2.02405
384	ARG2	-1.00929	3.3548	-3.10234	0.00292399	0.0310163	-1.96239	-2.01292
149111	CNIH3	-1.00507	0.370911	-3.16031	0.00246834	0.0281686	-1.61008	-2.00704
5867	RAB4A	-1.00398	2.15668	-4.06638	0.000141002	0.00574963	0.865381	-2.00552
79102	RNF26	-1.00375	1.16837	-2.93798	0.00467925	0.0408333	-2.21997	-2.0052
22863	ATG14	-1.00207	3.09285	-3.88624	0.00025655	0.00796426	0.270423	-2.00287
10106	CTDSP2	-1.00022	5.56952	-3.41753	0.00113948	0.0182519	-1.03653	-2.0003
23394	ADNP	-0.998141	3.93923	-4.25789	7.35894e-05	0.00416055	1.42885	-1.99742
7260	TSSC1	-0.995975	1.87929	-3.30236	0.00161749	0.0220167	-1.3314	-1.99443
93	ACVR2B	-0.995578	1.566	-3.00977	0.00381762	0.036193	-2.07987	-1.99388
54811	ZNF562	-0.992096	4.25403	-2.98693	0.00407425	0.0375442	-2.24578	-1.98907
5590	PRKCZ	-0.991941	3.60005	-2.84332	0.00609207	0.0479721	-2.62027	-1.98886
7465	WEE1	-0.990456	3.74977	-3.36349	0.00134417	0.0199401	-1.25676	-1.98681
1760	DMPK	-0.986761	1.92223	-3.31636	0.00155063	0.0215114	-1.31211	-1.98173
6095	RORA	-0.986587	3.44105	-3.55175	0.000751295	0.0143355	-0.724227	-1.98149
10273	STUB1	-0.98587	3.44839	-3.89316	0.000250785	0.00790974	0.28772	-1.98051
171546	SPTSSA	-0.984948	2.49155	-3.07087	0.00320316	0.0326139	-2.01124	-1.97924
6249	CLIP1	-0.982469	5.6026	-3.06202	0.00328598	0.0331366	-1.98283	-1.97584
605	BCL7A	-0.981037	1.14992	-2.86591	0.00572304	0.046112	-2.40424	-1.97388
29924	EPN1	-0.980025	4.90457	-2.97477	0.00421736	0.0383771	-2.24408	-1.9725
23271	CAMSAP2	-0.97956	3.19224	-3.67607	0.000506908	0.0116294	-0.361287	-1.97186
26012	NSMF	-0.97622	3.19785	-3.50034	0.000882148	0.0156957	-0.868726	-1.9673
1351	COX8A	-0.971231	2.32163	-4.04724	0.000150356	0.0059663	0.800796	-1.96051
11059	WWP1	-0.970656	3.27535	-4.06733	0.000140552	0.00574963	0.826065	-1.95973
573	BAG1	-0.968734	4.46891	-2.95897	0.00441033	0.039446	-2.31752	-1.95712
5516	PPP2CB	-0.967226	3.66992	-3.31844	0.00154094	0.0214104	-1.37926	-1.95508
23326	USP22	-0.967086	5.48401	-4.61949	2.08064e-05	0.00204869	2.63736	-1.95489
79956	ERMP1	-0.965554	3.8943	-3.38291	0.00126691	0.0192364	-1.20053	-1.95281
2109	ETFB	-0.963867	1.12459	-2.93166	0.00476321	0.0411984	-2.24763	-1.95053
7694	ZNF135	-0.963303	2.76892	-3.51616	0.000839733	0.0153723	-0.80491	-1.94977
11076	TPPP	-0.962347	1.19933	-2.82247	0.00645218	0.0494909	-2.50273	-1.94848
5584	PRKCI	-0.960032	3.45249	-4.00219	0.00017479	0.00636599	0.622158	-1.94535
199990	C1orf86	-0.959786	2.7402	-3.7886	0.000352878	0.00946799	-0.00910611	-1.94502
203427	SLC25A43	-0.956482	1.10235	-3.2512	0.00188577	0.0238885	-1.40535	-1.94057
9014	TAF1B	-0.955715	1.58345	-2.94469	0.00459168	0.0403636	-2.25508	-1.93954
7001	PRDX2	-0.955553	3.19028	-3.71861	0.000442333	0.0106142	-0.231344	-1.93932
5859	QARS	-0.954395	3.91838	-4.18219	9.53157e-05	0.0048083	1.18748	-1.93777
23513	SCRIB	-0.954086	4.63116	-3.00782	0.00383887	0.0362975	-2.18384	-1.93735
160418	TMTC3	-0.953248	1.66817	-3.50878	0.000859282	0.0155064	-0.749896	-1.93623
3418	IDH2	-0.953239	4.5673	-3.57435	0.000699795	0.0138686	-0.636917	-1.93621
6468	FBXW4	-0.950705	2.51016	-3.55597	0.000741402	0.0142921	-0.680298	-1.93282
83638	C11orf68	-0.945244	2.55998	-3.08448	0.00307943	0.0319743	-1.98236	-1.92551
6051	RNPEP	-0.944094	4.10636	-2.91228	0.00502942	0.0427308	-2.43919	-1.92398
84516	DCTN5	-0.939982	3.36829	-4.38286	4.77948e-05	0.00323929	1.82993	-1.9185
9776	ATG13	-0.939027	4.18452	-3.08025	0.0031174	0.0321835	-2.00892	-1.91723
4641	MYO1C	-0.938431	5.23457	-2.96309	0.00435918	0.0391892	-2.26061	-1.91644
64981	MRPL34	-0.937791	1.73836	-2.99597	0.00397076	0.0370311	-2.15148	-1.91559
79745	CLIP4	-0.937451	3.71292	-3.72048	0.000439689	0.0106081	-0.231334	-1.91514
9412	MED21	-0.937428	2.48902	-4.16586	0.000100759	0.00491532	1.15766	-1.91511
85021	REPS1	-0.937206	3.34655	-3.15205	0.00252892	0.0285118	-1.83067	-1.91482
599	BCL2L2	-0.936471	2.2788	-4.02227	0.000163456	0.0061846	0.719307	-1.91384
5524	PPP2R4	-0.932671	4.28846	-3.32543	0.00150869	0.021161	-1.34638	-1.90881
5465	PPARA	-0.930884	3.33356	-3.66331	0.000527973	0.0118253	-0.3999	-1.90644
84869	CBR4	-0.930788	2.15642	-4.46782	3.55317e-05	0.00265099	2.13751	-1.90632
11123	RCAN3	-0.928921	3.16379	-2.8468	0.00603382	0.0477037	-2.60673	-1.90385
7871	SLMAP	-0.928912	5.3012	-2.83258	0.00627512	0.0487647	-2.57475	-1.90384
388695	LYSMD1	-0.928684	0.285593	-3.01829	0.00372578	0.0357541	-1.94903	-1.90354
94107	TMEM203	-0.92829	1.22925	-3.04298	0.00347114	0.0342048	-1.94986	-1.90302
25941	TPGS2	-0.927426	2.7754	-3.08963	0.00303382	0.0317428	-1.97338	-1.90188
1408	CRY2	-0.926399	3.32207	-3.57399	0.000700589	0.0138688	-0.66017	-1.90053
57190	SEPN1	-0.925693	2.69827	-3.01406	0.00377114	0.0359829	-2.15367	-1.8996
64083	GOLPH3	-0.922633	5.01908	-3.12164	0.00276416	0.0299843	-1.86103	-1.89557
23096	IQSEC2	-0.92116	1.96846	-3.0933	0.00300175	0.0315211	-1.91389	-1.89364
6597	SMARCA4	-0.919412	4.8942	-3.18603	0.00228832	0.0268209	-1.70055	-1.89134
51119	SBDS	-0.91788	3.72427	-3.25459	0.00186677	0.0238134	-1.55429	-1.88934
84232	MAF1	-0.913834	4.03704	-3.55288	0.00074863	0.0143094	-0.71691	-1.88405
57506	MAVS	-0.912804	4.17416	-3.92309	0.00022723	0.00747209	0.383762	-1.8827
11161	C14orf1	-0.912392	0.846194	-3.17159	0.00238779	0.0275324	-1.58342	-1.88216
5194	PEX13	-0.910964	3.07996	-3.24528	0.00191935	0.0241715	-1.57804	-1.8803
23219	FBXO28	-0.909779	3.71763	-3.78834	0.000353173	0.00946799	-0.0274256	-1.87876
23014	FBXO21	-0.906546	2.55606	-3.12651	0.00272514	0.0297979	-1.8641	-1.87455
79699	ZYG11B	-0.904551	3.30304	-4.51607	2.99934e-05	0.0024037	2.26633	-1.87196
659	BMPR2	-0.903876	4.41865	-3.23058	0.00200529	0.0247966	-1.59736	-1.87109
5494	PPM1A	-0.903009	5.18408	-2.8416	0.00612106	0.0480807	-2.56403	-1.86996
8683	SRSF9	-0.902311	4.08836	-5.09533	3.71583e-06	0.000776259	4.22769	-1.86906
26130	GAPVD1	-0.902275	4.65759	-3.35596	0.00137533	0.0201333	-1.24877	-1.86901
132	ADK	-0.901819	2.46057	-2.91228	0.00502935	0.0427308	-2.41882	-1.86842
3155	HMGCL	-0.901801	2.67963	-3.79331	0.000347518	0.0094643	0.000659393	-1.8684
54800	KLHL24	-0.901717	5.47989	-2.82163	0.00646706	0.0495622	-2.59007	-1.86829
162427	FAM134C	-0.90069	3.90485	-3.82209	0.000316474	0.0089059	0.0738682	-1.86696
388115	C15orf52	-0.898042	2.68734	-3.14824	0.00255733	0.0286447	-1.82502	-1.86354
27013	CNPPD1	-0.897257	3.80924	-3.24838	0.0019017	0.0240345	-1.5716	-1.86252
64743	WDR13	-0.896537	3.43133	-4.39876	4.52236e-05	0.00312465	1.88105	-1.86159
22877	MLXIP	-0.892391	4.56186	-2.82052	0.00648686	0.0496496	-2.64893	-1.85625
513	ATP5D	-0.890626	2.56084	-3.39953	0.00120414	0.0187891	-1.12583	-1.85398
57140	RNPEPL1	-0.889994	4.73205	-2.95746	0.00442917	0.0395544	-2.30278	-1.85317
7259	TSPYL1	-0.889199	4.39392	-4.39166	4.63536e-05	0.00315365	1.86783	-1.85215
353174	ZACN	-0.887685	3.47793	-4.19778	9.03859e-05	0.00470177	1.23507	-1.8502
84445	LZTS2	-0.887176	2.90626	-3.56823	0.000713407	0.0139823	-0.663686	-1.84955
60592	SCOC	-0.886311	2.83468	-3.1586	0.00248077	0.0282615	-1.80166	-1.84844
93134	ZNF561	-0.885567	2.68225	-3.19754	0.00221177	0.0262606	-1.69409	-1.84749
5127	CDK16	-0.883686	4.22963	-3.9163	0.000232378	0.00757124	0.366978	-1.84508
23299	BICD2	-0.883599	4.39883	-3.53122	0.000801171	0.0149437	-0.768573	-1.84497
79016	DDA1	-0.88259	3.13589	-3.73488	0.000419776	0.0103189	-0.184351	-1.84368
8636	SSNA1	-0.881065	2.50395	-3.78964	0.00035169	0.00946799	0.00223935	-1.84173
4351	MPI	-0.880848	3.0876	-4.27834	6.85975e-05	0.00406942	1.49629	-1.84146
9949	AMMECR1	-0.88021	2.06096	-3.24449	0.00192389	0.0241945	-1.50276	-1.84064
127281	FAM213B	-0.879027	3.05298	-2.9643	0.00434426	0.0391182	-2.31112	-1.83913
4649	MYO9A	-0.878248	4.02341	-3.25544	0.00186205	0.0238068	-1.54623	-1.83814
23759	PPIL2	-0.877176	3.72315	-3.13005	0.00269713	0.0296993	-1.8884	-1.83678
9317	PTER	-0.876224	2.75936	-2.98698	0.00407368	0.0375442	-2.24405	-1.83556
55251	PCMTD2	-0.875084	3.12536	-4.39914	4.51627e-05	0.00312465	1.88717	-1.83411
572	BAD	-0.874133	2.30208	-3.60736	0.000630596	0.0130113	-0.520065	-1.83291
5170	PDPK1	-0.873026	4.23322	-3.59517	0.000655367	0.0133763	-0.586853	-1.8315
246330	PELI3	-0.870983	0.982172	-2.8799	0.00550493	0.0450221	-2.33272	-1.82891
10768	AHCYL1	-0.870517	4.08396	-4.68306	1.659e-05	0.00187636	2.82326	-1.82832
55684	RABL6	-0.870508	3.89843	-3.50994	0.000856167	0.015476	-0.84135	-1.82831
5862	RAB2A	-0.869574	5.07052	-2.95257	0.00449071	0.0397729	-2.29042	-1.82712
5586	PKN2	-0.868682	5.07854	-3.07656	0.00315087	0.0323224	-1.97905	-1.82599
22858	ICK	-0.86725	2.30876	-3.00866	0.00382969	0.0362494	-2.16189	-1.82418
8945	BTRC	-0.867032	1.94636	-4.2442	7.71258e-05	0.00422692	1.42795	-1.82391
23038	WDTC1	-0.861497	4.32166	-3.28683	0.00169487	0.0224763	-1.45425	-1.81692
1457	CSNK2A1	-0.860705	3.42059	-3.54278	0.000772698	0.0146188	-0.750268	-1.81593
8502	PKP4	-0.858973	3.59948	-3.30649	0.00159753	0.0218588	-1.41464	-1.81375
115098	CCDC124	-0.858284	1.50402	-3.19615	0.00222089	0.0263084	-1.58411	-1.81288
5190	PEX6	-0.858089	2.13091	-2.97918	0.0041649	0.038102	-2.18882	-1.81264
2746	GLUD1	-0.857509	4.79753	-3.30057	0.00162628	0.0220299	-1.39487	-1.81191
738	VPS51	-0.856907	3.82547	-3.56186	0.00072782	0.014171	-0.694379	-1.81115
5681	PSKH1	-0.852775	2.25166	-2.97984	0.0041572	0.0380708	-2.22911	-1.80597
84231	TRAF7	-0.852281	3.9695	-4.09509	0.000128021	0.00554223	0.914078	-1.80535
81876	RAB1B	-0.850683	4.90796	-2.84789	0.00601566	0.0476025	-2.56204	-1.80335
90135	BTBD6	-0.849998	2.71572	-2.87912	0.00551685	0.0450403	-2.50743	-1.8025
57189	KIAA1147	-0.84849	3.31717	-3.89132	0.000252303	0.00794281	0.282555	-1.80062
4054	LTBP3	-0.846411	3.3457	-3.07989	0.00312066	0.0321985	-2.02021	-1.79802
56834	GPR137	-0.843109	3.11245	-4.15566	0.000104307	0.00504476	1.10523	-1.79391
6385	SDC4	-0.840348	5.46017	-2.85321	0.00592788	0.0471841	-2.5164	-1.79048
57407	NMRAL1	-0.839071	1.76327	-3.33871	0.00144928	0.0206871	-1.24112	-1.7889
90120	C9orf69	-0.838988	2.76254	-3.08349	0.00308832	0.0320136	-1.98479	-1.7888
6611	SMS	-0.838572	3.85599	-3.02384	0.00366712	0.0354398	-2.16188	-1.78828
112939	NACC1	-0.837814	4.09792	-3.48923	0.000913142	0.01607	-0.89681	-1.78734
11244	ZHX1	-0.836255	2.56246	-4.03688	0.000155663	0.00600891	0.748887	-1.78541
64393	ZMAT3	-0.834832	2.94136	-4.32551	5.83035e-05	0.00367126	1.65199	-1.78365
728661	SLC35E2B	-0.834357	3.49744	-3.06874	0.00322291	0.0327585	-2.05111	-1.78306
1182	CLCN3	-0.833658	4.31777	-3.31145	0.00157377	0.0216463	-1.3844	-1.7822
10919	EHMT2	-0.830961	3.00215	-3.05601	0.00334347	0.0335803	-2.07606	-1.77887
201895	SMIM14	-0.82923	4.43996	-3.57478	0.000698844	0.0138652	-0.637154	-1.77674
9570	GOSR2	-0.824516	1.72748	-2.86496	0.00573808	0.0461463	-2.46449	-1.77094
29068	ZBTB44	-0.822529	3.99266	-4.73983	1.35387e-05	0.00164292	3.01248	-1.7685
23383	MAU2	-0.822172	4.37048	-3.19778	0.00221019	0.0262606	-1.69354	-1.76807
114926	SMIM19	-0.817977	2.40226	-3.89443	0.000249736	0.00790475	0.315717	-1.76293
22931	RAB18	-0.817947	4.62155	-2.97696	0.00419121	0.0381854	-2.25438	-1.7629
2052	EPHX1	-0.817151	1.72364	-3.02656	0.0036386	0.035275	-2.06561	-1.76192
79641	ROGDI	-0.816947	2.43982	-3.09104	0.0030215	0.0316722	-1.9661	-1.76167
9685	CLINT1	-0.815188	4.72746	-3.00225	0.00390034	0.0366447	-2.18466	-1.75953
7975	MAFK	-0.814768	4.52716	-3.12695	0.00272167	0.0297979	-1.87751	-1.75902
5911	RAP2A	-0.813692	3.25777	-2.97716	0.00418893	0.0381842	-2.28437	-1.7577
6141	RPL18	-0.81124	5.48445	-3.20468	0.00216555	0.0260174	-1.61861	-1.75472
1611	DAP	-0.810337	3.77217	-3.05285	0.00337399	0.033741	-2.09064	-1.75362
549	AUH	-0.808575	1.84641	-3.15269	0.00252417	0.0285118	-1.74733	-1.75148
51406	NOL7	-0.805211	3.24441	-3.06207	0.00328556	0.0331366	-2.0675	-1.7474
11313	LYPLA2	-0.805155	3.51899	-3.43451	0.00108153	0.0176429	-1.0587	-1.74733
10893	MMP24	-0.804523	2.77645	-3.62195	0.00060214	0.0126835	-0.511163	-1.74657
115939	TSR3	-0.803755	2.27997	-3.04422	0.00345882	0.0341212	-2.04939	-1.74564
6122	RPL3	-0.802726	5.99276	-2.98686	0.00407503	0.0375442	-2.16	-1.74439
6923	TCEB2	-0.802424	3.53743	-3.47347	0.000958915	0.0164787	-0.948635	-1.74403
64777	RMND5B	-0.80149	2.99473	-2.86056	0.00580846	0.0464808	-2.57281	-1.7429
27183	VPS4A	-0.800711	2.35999	-3.80774	0.000331609	0.0092006	0.0622986	-1.74196
23583	SMUG1	-0.798882	1.57388	-3.11846	0.00278992	0.0301709	-1.813	-1.73975
2801	GOLGA2	-0.796017	4.04125	-2.9898	0.00404117	0.0373745	-2.24505	-1.7363
57787	MARK4	-0.794793	2.83654	-2.89215	0.00532033	0.044167	-2.4891	-1.73483
9686	VGLL4	-0.79464	3.72522	-2.88963	0.00535784	0.0443747	-2.5054	-1.73464
80762	NDFIP1	-0.794477	5.11423	-3.19256	0.00224458	0.0264885	-1.66819	-1.73445
115704	EVI5L	-0.793236	2.14925	-2.96295	0.00436098	0.0391892	-2.2725	-1.73296
4077	NBR1	-0.793017	5.61997	-2.9342	0.00472935	0.0410054	-2.29995	-1.73269
26505	CNNM3	-0.792786	2.19784	-3.54606	0.0007648	0.0145247	-0.675656	-1.73242
29890	RBM15B	-0.792432	3.74762	-2.93543	0.00471293	0.040923	-2.39148	-1.73199
54956	PARP16	-0.792378	0.824038	-2.87255	0.00561851	0.0454523	-2.33432	-1.73193
25804	LSM4	-0.791239	3.07654	-3.2509	0.00188746	0.0238885	-1.55589	-1.73056
123720	WHAMM	-0.789998	3.2091	-3.01637	0.00374632	0.035823	-2.18382	-1.72907
10498	CARM1	-0.786046	2.9241	-3.39745	0.00121183	0.0188593	-1.15229	-1.72434
10150	MBNL2	-0.785783	3.64486	-3.22064	0.0020654	0.0252759	-1.64667	-1.72403
10477	UBE2E3	-0.783631	2.0621	-3.17782	0.00234436	0.0272577	-1.7023	-1.72146
54537	FAM35A	-0.781441	3.31082	-3.06611	0.00324746	0.0329139	-2.05586	-1.71885
6780	STAU1	-0.781044	4.82749	-3.40904	0.00116955	0.0184788	-1.0919	-1.71837
55527	FEM1A	-0.778269	3.29563	-3.54061	0.000777962	0.0146648	-0.754732	-1.71507
25920	NELFB	-0.778224	3.19524	-3.46115	0.000996162	0.0167826	-0.978436	-1.71502
93624	TADA2B	-0.776755	3.28818	-2.91321	0.0050163	0.0427308	-2.44653	-1.71327
5518	PPP2R1A	-0.775958	4.77413	-3.96501	0.000197798	0.00679362	0.532053	-1.71233
8766	RAB11A	-0.771216	4.65338	-3.49659	0.000892514	0.0157852	-0.850427	-1.70671
84193	SETD3	-0.770643	3.81423	-3.6559	0.000540584	0.0118757	-0.420676	-1.70603
10904	BLCAP	-0.767597	3.63923	-3.57196	0.000705093	0.0138901	-0.665986	-1.70243
23479	ISCU	-0.767221	3.79079	-3.144	0.00258929	0.0288807	-1.85273	-1.70199
5333	PLCD1	-0.766514	2.59995	-3.40056	0.00120036	0.0187867	-1.12638	-1.70115
54741	LEPROT	-0.76647	4.29766	-2.96817	0.00429695	0.038907	-2.28903	-1.7011
57410	SCYL1	-0.7636	3.83783	-3.1976	0.0022114	0.0262606	-1.70816	-1.69772
10939	AFG3L2	-0.763583	3.3523	-3.28521	0.00170314	0.0225187	-1.47299	-1.6977
26263	FBXO22	-0.762525	2.67941	-3.0665	0.00324382	0.0328957	-2.03554	-1.69646
10985	GCN1L1	-0.762214	4.73388	-2.82861	0.00634414	0.0490649	-2.62515	-1.69609
56647	BCCIP	-0.760803	2.40992	-2.94374	0.00460398	0.0404317	-2.33768	-1.69443
51126	NAA20	-0.759912	2.29138	-3.29711	0.00164329	0.0220892	-1.40343	-1.69339
84726	PRRC2B	-0.751453	5.24793	-3.41672	0.00114233	0.0182519	-1.05929	-1.68349
6342	SCP2	-0.750324	4.22086	-3.38067	0.00127562	0.0192777	-1.19155	-1.68217
26235	FBXL4	-0.750108	2.41506	-2.99566	0.00397433	0.0370311	-2.19402	-1.68192
6175	RPLP0	-0.749486	5.89578	-3.28938	0.00168192	0.0223882	-1.37198	-1.68119
1975	EIF4B	-0.748702	5.24549	-3.55537	0.000742798	0.0142921	-0.667475	-1.68028
23633	KPNA6	-0.747573	3.9824	-3.78126	0.000361376	0.00950275	-0.0466355	-1.67897
84342	COG8	-0.746558	2.54347	-3.416	0.00114484	0.018265	-1.07825	-1.67778
55666	NPLOC4	-0.744689	5.26547	-2.93282	0.00474768	0.0411242	-2.32587	-1.67561
22872	SEC31A	-0.742983	5.14606	-3.07449	0.00316979	0.0324415	-1.97565	-1.67363
23386	NUDCD3	-0.74286	3.30372	-2.94581	0.0045772	0.0402961	-2.36551	-1.67349
7414	VCL	-0.733484	5.03679	-3.20081	0.00219047	0.0261927	-1.65633	-1.66265
80829	ZFP91	-0.732769	3.1425	-3.14766	0.00256168	0.0286447	-1.83975	-1.66183
5192	PEX10	-0.731903	2.38815	-3.03432	0.00355858	0.0347387	-2.09624	-1.66083
63929	XPNPEP3	-0.731543	1.74042	-3.01356	0.00377651	0.0359954	-2.08949	-1.66041
9266	CYTH2	-0.729775	3.98982	-3.16463	0.00243719	0.0279749	-1.78999	-1.65838
8665	EIF3F	-0.729342	3.52433	-3.37191	0.00131014	0.0195826	-1.23401	-1.65788
6917	TCEA1	-0.728437	2.56356	-3.73781	0.000415836	0.0102841	-0.153323	-1.65684
57472	CNOT6	-0.725871	2.85742	-4.10289	0.000124696	0.00547043	0.942956	-1.6539
392	ARHGAP1	-0.725322	3.7589	-2.91707	0.00496233	0.0423839	-2.43762	-1.65327
27297	CRCP	-0.725105	2.36124	-3.73453	0.000420251	0.0103189	-0.153815	-1.65302
4134	MAP4	-0.724372	4.72228	-3.03167	0.00358577	0.0349849	-2.11501	-1.65218
84299	MIEN1	-0.723781	2.91761	-3.09	0.00303062	0.0317304	-1.98938	-1.6515
3032	HADHB	-0.7231	4.03613	-3.78213	0.000360354	0.00950275	-0.0420309	-1.65073
23341	DNAJC16	-0.722533	2.72972	-3.03009	0.003602	0.0350479	-2.13661	-1.65008
57606	SLAIN2	-0.722245	3.87315	-3.12903	0.0027052	0.029707	-1.88943	-1.64975
10277	UBE4B	-0.721142	3.70321	-3.02064	0.00370083	0.0356376	-2.17427	-1.64849
6311	ATXN2	-0.721109	3.73165	-3.24555	0.00191781	0.0241693	-1.57842	-1.64845
57184	FAM219B	-0.71803	3.01852	-3.13581	0.00265214	0.0293055	-1.86649	-1.64493
27327	TNRC6A	-0.717057	3.54109	-2.90173	0.0051799	0.0435273	-2.47694	-1.64383
148362	BROX	-0.716596	4.84937	-2.89932	0.00521489	0.0436635	-2.43519	-1.6433
826	CAPNS1	-0.71641	4.7455	-3.22885	0.00201565	0.0248901	-1.58806	-1.64309
55643	BTBD2	-0.715712	3.6639	-3.13599	0.00265071	0.0293055	-1.87439	-1.64229
10818	FRS2	-0.710788	2.68773	-3.66323	0.000528096	0.0118253	-0.385327	-1.6367
81488	POLR2M	-0.709168	1.74296	-2.89802	0.00523395	0.0437567	-2.39344	-1.63486
5934	RBL2	-0.708051	4.83247	-3.47138	0.00096513	0.0164912	-0.922786	-1.6336
55975	KLHL7	-0.707475	1.47289	-2.90455	0.00513932	0.0432768	-2.35043	-1.63294
64750	SMURF2	-0.704137	3.28884	-2.81695	0.00655076	0.0499879	-2.6865	-1.62917
23588	KLHDC2	-0.70395	3.3297	-4.21429	8.54346e-05	0.00448835	1.28745	-1.62896
2101	ESRRA	-0.698292	4.66544	-3.10032	0.00294118	0.0311242	-1.92967	-1.62258
10951	CBX1	-0.695776	2.29958	-3.47266	0.000961303	0.0164787	-0.908092	-1.61976
342371	ATXN1L	-0.695247	3.81793	-3.71092	0.00045339	0.0107906	-0.258279	-1.61916
10121	ACTR1A	-0.693883	4.10154	-3.51332	0.000847209	0.0154175	-0.827788	-1.61763
10605	PAIP1	-0.692435	2.17161	-3.00503	0.00386963	0.0365106	-2.15228	-1.61601
9217	VAPB	-0.688465	2.82112	-3.11515	0.00281693	0.0303933	-1.91921	-1.61157
120	ADD3	-0.685115	4.28028	-3.16054	0.00246667	0.0281677	-1.79784	-1.60783
57019	CIAPIN1	-0.684201	1.60941	-2.95986	0.00439926	0.0394135	-2.2089	-1.60681
387893	SETD8	-0.68362	2.81253	-2.90483	0.00513534	0.0432768	-2.44996	-1.60616
1024	CDK8	-0.682106	2.05661	-2.91713	0.00496144	0.0423839	-2.36681	-1.60448
51727	CMPK1	-0.681016	4.44347	-3.38407	0.00126243	0.0192159	-1.17673	-1.60327
1739	DLG1	-0.680101	3.8319	-3.27697	0.00174577	0.0228275	-1.49183	-1.60225
7126	TNFAIP1	-0.669985	3.37036	-3.18014	0.0023284	0.0271652	-1.75722	-1.59106
84364	ARFGAP2	-0.669936	3.93377	-3.60795	0.000629425	0.0130113	-0.557266	-1.591
6794	STK11	-0.664965	4.10115	-3.26698	0.00179885	0.0233155	-1.51466	-1.58553
79096	C11orf49	-0.663655	1.84389	-3.34433	0.00142476	0.0204553	-1.23641	-1.58409
54467	ANKIB1	-0.662687	3.45	-3.44621	0.0010432	0.0172638	-1.02572	-1.58303
7528	YY1	-0.662355	4.83543	-3.02353	0.00367032	0.0354398	-2.12705	-1.58266
5781	PTPN11	-0.647198	4.2552	-3.38545	0.00125713	0.0192107	-1.18352	-1.56612
14	AAMP	-0.646645	3.46972	-3.32756	0.00149901	0.0211048	-1.35708	-1.56552
137492	VPS37A	-0.644676	3.42074	-2.97455	0.00421999	0.0383771	-2.29412	-1.56339
3069	HDLBP	-0.639021	6.13845	-3.45023	0.00103034	0.0171307	-0.913595	-1.55727
83549	UCK1	-0.636521	2.27197	-2.96466	0.0043399	0.0391041	-2.27396	-1.55458
56271	BEX4	-0.632595	2.2359	-3.19969	0.00219773	0.0261991	-1.66512	-1.55035
93343	MVB12A	-0.630992	1.95623	-2.87688	0.00555132	0.045197	-2.47286	-1.54863
54545	MTMR12	-0.629204	3.27742	-3.01828	0.00372587	0.0357541	-2.18184	-1.54671
5269	SERPINB6	-0.626793	3.33381	-3.04777	0.00342372	0.0339447	-2.10586	-1.54413
55658	RNF126	-0.626285	2.45586	-3.04916	0.00341006	0.0338471	-2.06568	-1.54359
8943	AP3D1	-0.622874	5.21275	-2.82444	0.00641739	0.0493955	-2.60038	-1.53994
5828	PEX2	-0.615387	2.22326	-2.93654	0.00469835	0.0408963	-2.33176	-1.53197
10075	HUWE1	-0.61353	6.26264	-3.0123	0.00379014	0.0360094	-2.06887	-1.53
55108	BSDC1	-0.613491	4.16496	-3.12093	0.00276995	0.0299914	-1.90006	-1.52996
79786	KLHL36	-0.611646	4.02142	-3.39186	0.00123275	0.0190634	-1.17224	-1.528
5049	PAFAH1B2	-0.60765	4.24565	-3.48257	0.000932218	0.0163088	-0.910331	-1.52378
23265	EXOC7	-0.599491	4.74177	-3.55602	0.000741287	0.0142921	-0.680198	-1.51518
64769	MEAF6	-0.590382	2.46071	-2.82014	0.00649358	0.0496797	-2.64268	-1.50564
55739	CARKD	-0.588597	2.45429	-2.97004	0.00427433	0.0387637	-2.27141	-1.50378
1431	CS	-0.577042	3.71486	-3.14795	0.00255951	0.0286447	-1.84107	-1.49179
23131	GPATCH8	-0.571023	3.58861	-2.84628	0.00604253	0.0477458	-2.61423	-1.48558
7812	CSDE1	-0.566723	6.26897	-3.03817	0.00351951	0.034471	-2.00604	-1.48116
9917	FAM20B	-0.565335	2.90658	-2.85241	0.0059411	0.0472456	-2.58878	-1.47973
5094	PCBP2	-0.565215	4.01533	-2.87314	0.00560931	0.0454398	-2.53927	-1.47961
23637	RABGAP1	-0.554346	3.74781	-2.96877	0.00428969	0.0388633	-2.30446	-1.4685
317662	FAM149B1	-0.554323	2.48338	-3.39051	0.00123784	0.0190636	-1.15345	-1.46848
7707	ZNF148	-0.550895	4.11156	-2.87954	0.00551043	0.0450221	-2.52057	-1.46499
55274	PHF10	-0.543323	2.9748	-3.11318	0.00283316	0.0304899	-1.92829	-1.45733
5528	PPP2R5D	-0.542066	2.67066	-2.82309	0.00644108	0.0494518	-2.64954	-1.45606
28972	SPCS1	-0.537822	3.00193	-2.89742	0.00524262	0.043788	-2.48302	-1.45178
23132	RAD54L2	-0.535693	3.09628	-2.97467	0.00421855	0.0383771	-2.28955	-1.44964
11100	HNRNPUL1	-0.534979	4.9721	-2.88407	0.0054414	0.0447121	-2.47013	-1.44892
23235	SIK2	-0.530389	3.34524	-2.98884	0.00405217	0.0374568	-2.25771	-1.44432
10971	YWHAQ	-0.524513	4.88669	-2.93697	0.00469266	0.040887	-2.34006	-1.43845
55069	TMEM248	-0.52048	4.16031	-2.90496	0.00513336	0.0432768	-2.45717	-1.43443
10531	PITRM1	-0.507156	3.62868	-2.94404	0.00460013	0.0404178	-2.37121	-1.42125
208	AKT2	-0.492439	4.31918	-3.08178	0.00310366	0.0321136	-1.99936	-1.40682
5529	PPP2R5E	-0.49211	3.18852	-3.10457	0.00290506	0.0308893	-1.9568	-1.4065
57534	MIB1	-0.480473	4.27504	-3.01944	0.00371354	0.0357019	-2.15937	-1.3952
1153	CIRBP	-0.452007	4.84396	-2.83806	0.00618114	0.0482455	-2.58937	-1.36794

## Sheet: ST-04.
Supplemental Table 4. 780 DEGs Increased Abundance in BKVN-N (N=4) vs. NR (N=26).
EntrezGeneID	Symbol	logFC	AveExpr	t	PValue	adjPVal	B	FC
4283	CXCL9	4.7278	1.09351	4.62191	2.06279e-05	0.00283945	2.66098	26.4979
3627	CXCL10	4.55647	1.10719	4.76637	1.23076e-05	0.00216517	3.13386	23.5306
6373	CXCL11	4.45092	-0.334601	5.87237	1.99581e-07	0.000221497	6.90719	21.8706
6355	CCL8	4.3841	-1.42962	6.84316	4.59565e-09	4.08025e-05	10.2216	20.8807
4605	MYBL2	4.30606	0.0879061	7.57033	2.63021e-10	4.67047e-06	13.0161	19.7812
6347	CCL2	4.10973	1.89142	4.91615	7.15965e-06	0.00175845	3.63017	17.2645
9332	CD163	4.05647	3.07959	4.04717	0.00015039	0.00783021	0.859628	16.6386
713	C1QB	4.04566	2.68464	3.96844	0.000195554	0.00923526	0.618055	16.5145
3507	IGHM	3.99254	-0.289322	3.46848	0.000973829	0.021615	-0.808532	15.9175
6614	SIGLEC1	3.97204	1.25855	5.29201	1.79278e-06	0.00088429	4.90768	15.6928
128239	IQGAP3	3.83183	1.63701	5.24481	2.13712e-06	0.0009392	4.74323	14.2395
6354	CCL7	3.81159	-1.39843	5.71471	3.64446e-07	0.000359526	6.26205	14.0412
712	C1QA	3.79142	2.39232	4.22505	8.23491e-05	0.00554276	1.39783	13.8462
56833	SLAMF8	3.72038	0.994224	5.52476	7.48768e-07	0.000521271	5.71634	13.181
51338	MS4A4A	3.64037	0.698453	5.27236	1.92899e-06	0.000925761	4.84205	12.4698
27299	ADAMDEC1	3.63341	0.522923	4.92379	6.96329e-06	0.00175845	3.65811	12.4098
1514	CTSL	3.6256	4.51913	3.68784	0.000488184	0.0142577	-0.180317	12.3428
81620	CDT1	3.55022	0.167155	6.44779	2.15699e-08	7.38996e-05	8.98081	11.7145
714	C1QC	3.50404	2.49353	3.73178	0.00042399	0.0132995	-0.0923502	11.3454
7941	PLA2G7	3.35786	1.8699	4.61746	2.09564e-05	0.00286248	2.64379	10.2522
10457	GPNMB	3.33956	4.11973	3.01749	0.00373434	0.0461131	-1.98717	10.123
80178	C16orf59	3.33863	-1.50327	6.30335	3.78326e-08	8.39741e-05	8.2807	10.1165
284677	C1orf204	3.2456	0.0926831	5.89387	1.83797e-07	0.000221497	6.98567	9.4847
9401	RECQL4	3.20863	0.756311	6.22177	5.19163e-08	9.21878e-05	8.1906	9.24471
11006	LILRB4	3.17762	2.06759	4.1142	0.000120028	0.00689754	1.0419	9.04812
10993	SDS	3.17718	1.66165	4.67357	1.71616e-05	0.00264186	2.82753	9.04539
4481	MSR1	3.17294	2.55003	3.76064	0.000386306	0.0126586	-0.014126	9.01881
6241	RRM2	3.14806	0.631708	5.09198	3.76186e-06	0.00130505	4.22668	8.86464
197335	WDR90	3.14151	2.26232	6.23178	4.99421e-08	9.21878e-05	8.2209	8.82448
79733	E2F8	3.13649	-0.952465	5.154	2.99245e-06	0.00115515	4.38556	8.79383
1294	COL7A1	3.13368	3.26001	3.52343	0.000820907	0.019457	-0.672652	8.77674
374393	FAM111B	3.11636	-0.630164	5.26019	2.01837e-06	0.000936681	4.7595	8.67195
8318	CDC45	3.11115	-1.23321	5.04971	4.39439e-06	0.00141875	4.00867	8.64072
81624	DIAPH3	3.07303	0.414436	5.87609	1.96759e-07	0.000221497	6.95111	8.41538
4288	MKI67	3.03825	2.51086	3.86822	0.000272184	0.0106223	0.29927	8.21496
90381	TICRR	3.01252	0.0589378	5.35006	1.44347e-06	0.000788228	5.10687	8.06971
221400	TDRD6	2.99977	0.65726	4.5141	3.0202e-05	0.00345998	2.31025	7.99873
730249	IRG1	2.99766	-1.5225	2.97907	0.00416622	0.0496174	-2.01337	7.98704
9156	EXO1	2.99135	-1.04326	5.62499	5.12475e-07	0.000413637	5.96933	7.95216
25903	OLFML2B	2.98953	0.382245	4.70571	1.52997e-05	0.00244754	2.93472	7.94218
63922	CHTF18	2.96866	1.37449	6.67807	8.77573e-09	5.19436e-05	9.85418	7.8281
4880	NPPC	2.96688	-1.9177	4.97435	5.79101e-06	0.00160673	3.68294	7.81846
146909	KIF18B	2.95057	-0.695302	4.60059	2.22496e-05	0.00299308	2.5878	7.73055
4360	MRC1	2.94873	2.12279	3.52472	0.000817592	0.0194355	-0.713063	7.7207
1869	E2F1	2.9474	-0.055273	4.75454	1.28421e-05	0.00219267	3.09314	7.7136
341	APOC1	2.92056	0.503835	3.79662	0.000343807	0.0118733	0.0908696	7.5714
952	CD38	2.91134	0.795075	4.32088	5.92424e-05	0.00477869	1.69419	7.52316
63967	CLSPN	2.91044	-0.330171	4.94936	6.34406e-06	0.00168469	3.72665	7.51846
1240	CMKLR1	2.89142	0.706612	4.87226	8.39686e-06	0.00177602	3.48686	7.41999
11309	SLCO2B1	2.87415	2.2751	3.47704	0.000948354	0.0212625	-0.83726	7.33172
641	BLM	2.84423	0.0409814	4.80889	1.05598e-05	0.00199674	3.26543	7.18123
10563	CXCL13	2.84281	-1.70445	3.55259	0.000749304	0.018456	-0.543582	7.17416
2359	FPR3	2.83493	2.43419	3.64982	0.000551153	0.0149883	-0.35082	7.13509
54058	C21orf58	2.82721	-0.0654337	5.34613	1.46486e-06	0.000788228	5.0832	7.09701
11130	ZWINT	2.81662	-0.0224078	5.09582	3.70901e-06	0.00130505	4.22916	7.04509
58475	MS4A7	2.81287	2.41696	4.27655	6.90219e-05	0.00505733	1.54493	7.02683
1493	CTLA4	2.77714	-0.659634	3.16187	0.00245707	0.0361177	-1.57731	6.85493
3009	HIST1H1B	2.77544	1.90136	3.32151	0.00152669	0.027623	-1.27674	6.84686
11326	VSIG4	2.76698	2.30923	3.65801	0.000536961	0.0148897	-0.330898	6.80681
80380	PDCD1LG2	2.76422	-0.424209	3.94168	0.000213693	0.00965533	0.55223	6.79382
4796	TONSL	2.75163	1.20254	6.52035	1.62544e-08	7.21574e-05	9.28703	6.73478
3290	HSD11B1	2.73174	-1.02745	4.04763	0.000150159	0.00783021	0.86479	6.64256
144455	E2F7	2.71123	-0.294667	5.36824	1.34853e-06	0.000772449	5.14573	6.5488
10964	IFI44L	2.70317	2.59309	2.97665	0.00419494	0.0498258	-2.17543	6.51231
83903	GSG2	2.69933	-0.91515	4.76267	1.24723e-05	0.00216517	3.07061	6.49499
113730	KLHDC7B	2.69562	0.847235	5.01923	4.91424e-06	0.00147902	3.98111	6.47832
3620	IDO1	2.68207	1.84655	3.31889	0.00153882	0.0277691	-1.28743	6.41777
1234	CCR5	2.68092	1.4515	3.78007	0.000362769	0.0122551	0.0287136	6.41264
6507	SLC1A3	2.67862	1.26579	4.25281	7.48828e-05	0.00521448	1.47281	6.40242
79931	TNIP3	2.67284	0.147846	3.32513	0.00151008	0.0274177	-1.20145	6.37684
8685	MARCO	2.67024	1.58085	2.97821	0.0041764	0.0496633	-2.17899	6.36537
3902	LAG3	2.6653	-0.280216	3.16944	0.00240294	0.0357362	-1.58199	6.3436
55355	HJURP	2.64846	-0.512551	4.22205	8.31995e-05	0.005575	1.39538	6.26998
195828	ZNF367	2.63409	0.112766	4.91477	7.19562e-06	0.00175845	3.62169	6.20785
54209	TREM2	2.62393	0.335438	4.11551	0.000119496	0.00689754	1.05663	6.16425
5027	P2RX7	2.60317	1.80585	4.55548	2.61019e-05	0.00327859	2.43698	6.07622
55388	MCM10	2.59321	-0.294293	4.8408	9.40989e-06	0.00187743	3.36672	6.03441
388325	SCIMP	2.59114	0.239529	4.32531	5.83424e-05	0.00475223	1.71346	6.02577
157570	ESCO2	2.59008	-0.40163	4.27262	6.99596e-05	0.0050705	1.55066	6.02134
145741	C2CD4A	2.58093	-0.343181	5.6532	4.60454e-07	0.000389347	6.10475	5.98324
441168	FAM26F	2.57372	1.06705	4.4427	3.87966e-05	0.0039868	2.07981	5.95341
3909	LAMA3	2.55889	2.32467	3.00094	0.00391502	0.0474539	-2.12258	5.89254
3833	KIFC1	2.5585	0.699403	4.80724	1.06228e-05	0.00199674	3.27009	5.89095
4486	MST1R	2.55025	0.793248	4.5742	2.44305e-05	0.00314357	2.50244	5.85735
115703	ARHGAP33	2.52738	0.630954	5.93181	1.58898e-07	0.000217042	7.14978	5.76522
51513	ETV7	2.52705	0.629573	4.20816	8.7242e-05	0.00574504	1.34903	5.76391
9768	KIAA0101	2.52528	-0.955441	4.27852	6.85555e-05	0.0050512	1.56139	5.75686
9212	AURKB	2.51723	-0.517262	4.44751	3.815e-05	0.0039868	2.09764	5.72482
7980	TFPI2	2.50934	1.34602	3.43326	0.00108568	0.022937	-0.971425	5.69359
8329	HIST1H2AI	2.50763	0.690969	3.75099	0.000398539	0.012914	-0.0283763	5.68684
9672	SDC3	2.50044	1.98469	3.69856	0.000471719	0.0139838	-0.220059	5.65859
3070	HELLS	2.49864	1.06167	4.42739	4.09275e-05	0.0039868	2.02575	5.65151
10721	POLQ	2.49791	0.32636	4.41718	4.24123e-05	0.00407089	2.00227	5.64865
6376	CX3CL1	2.49328	2.83976	3.93606	0.000217699	0.00971276	0.495295	5.63055
259307	IL4I1	2.48831	2.08506	4.51919	2.96653e-05	0.00345292	2.31845	5.61122
1116	CHI3L1	2.48558	2.35459	3.06891	0.00322128	0.0420206	-1.94624	5.60061
7272	TTK	2.48114	-0.793518	3.98947	0.000182356	0.00887147	0.693827	5.5834
10024	TROAP	2.47963	-0.158205	4.13867	0.000110494	0.00659453	1.13719	5.57756
23397	NCAPH	2.47617	-0.548552	4.37689	4.87963e-05	0.00433163	1.87082	5.56417
56892	C8orf4	2.47056	1.33404	4.08963	0.000130396	0.00731304	0.954627	5.54258
4998	ORC1	2.46167	-0.97567	4.58979	2.31184e-05	0.00304084	2.53009	5.50854
3903	LAIR1	2.45795	2.89118	3.79099	0.00035015	0.0120031	0.0576709	5.49436
3394	IRF8	2.45488	2.15759	3.82177	0.000316797	0.0114977	0.141858	5.48267
3978	LIG1	2.45008	1.81554	5.6738	4.25798e-07	0.000389347	6.25589	5.46447
474344	GIMAP6	2.44926	1.29904	3.22495	0.00203913	0.032653	-1.52442	5.46136
3988	LIPA	2.44611	3.60532	3.36708	0.00132957	0.0257443	-1.12924	5.44946
80336	PABPC1L	2.44128	1.95993	5.98295	1.3055e-07	0.000193182	7.35535	5.43124
948	CD36	2.43523	1.71084	4.16403	0.000101388	0.00627296	1.18664	5.4085
94	ACVRL1	2.43225	-0.42404	3.79551	0.000345044	0.0118739	0.123852	5.39735
116071	BATF2	2.43203	1.2854	3.65424	0.000543451	0.0149237	-0.333109	5.39652
55165	CEP55	2.43203	-0.289207	3.98536	0.000184862	0.00890278	0.679426	5.39652
284403	WDR62	2.42468	0.447354	5.08695	3.83218e-06	0.00130505	4.20843	5.36911
54443	ANLN	2.4194	1.12482	4.61193	2.13726e-05	0.00289705	2.62217	5.34948
6941	TCF19	2.41533	0.917678	4.94475	6.45149e-06	0.00168469	3.73016	5.33441
23166	STAB1	2.41423	4.17791	3.07106	0.00320135	0.0419222	-1.88734	5.33033
90019	SYT8	2.4133	0.316174	3.80842	0.000330876	0.0116806	0.12185	5.32693
9833	MELK	2.41142	0.110195	4.63078	1.99879e-05	0.00281687	2.68783	5.31999
3371	TNC	2.40452	1.44195	3.34474	0.00142299	0.026626	-1.22414	5.29461
942	CD86	2.40059	1.99606	3.73347	0.00042169	0.0132995	-0.119547	5.28019
11274	USP18	2.40037	-0.303329	4.74194	1.34367e-05	0.00227234	3.04207	5.27939
4035	LRP1	2.38987	4.717	3.29387	0.0016594	0.0288653	-1.27875	5.2411
284417	TMEM150B	2.38916	-0.236736	4.2896	6.59913e-05	0.00495163	1.60408	5.23851
23179	RGL1	2.38456	1.91075	4.31431	6.06016e-05	0.00482557	1.65863	5.22185
51514	DTL	2.38068	-0.432582	3.90587	0.000240513	0.0101685	0.448147	5.20783
26271	FBXO5	2.37674	-0.607886	4.33218	5.6975e-05	0.00470491	1.72996	5.19361
9388	LIPG	2.37608	1.76462	3.7635	0.000382749	0.012586	-0.0340671	5.19124
342510	CD300E	2.36636	2.3561	3.31649	0.00155001	0.0278861	-1.30115	5.1564
199221	DZIP1L	2.36408	-0.109051	5.03036	4.71784e-06	0.00144439	4.00722	5.14823
2491	CENPI	2.35785	-0.777961	4.2258	8.21387e-05	0.00554276	1.40477	5.12607
10859	LILRB1	2.35781	2.15603	3.48041	0.000938494	0.0211858	-0.846758	5.12591
285180	RUFY4	2.35571	-1.18979	3.83593	0.000302503	0.0111443	0.245595	5.11844
9956	HS3ST2	2.35482	-0.892192	3.13141	0.00268643	0.0378896	-1.65985	5.11531
2535	FZD2	2.34981	-1.577	3.87471	0.000266452	0.0105168	0.340278	5.09756
80832	APOL4	2.34759	0.448518	4.04926	0.000149339	0.00783021	0.860323	5.08972
55723	ASF1B	2.34384	0.610534	5.08252	3.89522e-06	0.00130505	4.19109	5.07653
23594	ORC6	2.34001	-0.640387	4.44829	3.80461e-05	0.0039868	2.08983	5.06307
10733	PLK4	2.33983	-0.46289	4.38441	4.75384e-05	0.00430684	1.89628	5.06243
7516	XRCC2	2.33674	-1.40271	3.73519	0.000419363	0.0132502	-0.0418765	5.0516
8828	NRP2	2.33411	2.19823	3.54538	0.000766428	0.0187458	-0.6636	5.0424
83879	CDCA7	2.33369	-1.25549	3.05204	0.00338191	0.0432967	-1.82152	5.04093
7045	TGFBI	2.33094	4.79928	3.06662	0.00324271	0.0421838	-1.87377	5.03132
5888	RAD51	2.32459	-0.879517	4.36901	5.01492e-05	0.0043867	1.83694	5.00925
10785	WDR4	2.32431	0.302452	4.76307	1.24543e-05	0.00216517	3.1215	5.00827
4804	NGFR	2.31477	-0.0018284	3.02463	0.00365881	0.0456567	-1.94799	4.97524
993	CDC25A	2.31297	-0.630637	3.92774	0.000223772	0.00981117	0.510096	4.96905
675	BRCA2	2.30637	1.26707	4.672	1.72583e-05	0.00264186	2.82077	4.94638
84689	MS4A14	2.30152	-0.256707	4.01711	0.0001663	0.00834879	0.773617	4.92976
219537	SMTNL1	2.30132	-0.600912	3.42578	0.00111096	0.0232634	-0.889063	4.92909
24137	KIF4A	2.29449	-0.454616	4.1382	0.00011067	0.00659453	1.13949	4.90581
55835	CENPJ	2.28555	0.299886	5.55803	6.60362e-07	0.000509828	5.81735	4.8755
1663	DDX11	2.2811	1.27907	4.991	5.44925e-06	0.00153591	3.88654	4.86048
55016	2025-03-01	2.28105	2.06214	4.01338	0.000168385	0.00837537	0.717353	4.8603
22974	TPX2	2.27029	0.847818	3.84495	0.000293721	0.010972	0.234085	4.82419
353219	KAAG1	2.26994	0.225528	3.24112	0.00194333	0.0316585	-1.45873	4.82304
54734	RAB39A	2.26955	-0.878899	3.86968	0.000270879	0.0105947	0.342022	4.82174
653604	HIST2H3D	2.26938	1.30286	3.92108	0.000228743	0.00993277	0.452236	4.82116
94240	EPSTI1	2.26646	2.92807	3.1465	0.00257039	0.0370319	-1.74939	4.81143
23129	PLXND1	2.25299	2.94996	3.16824	0.00241149	0.0357734	-1.68508	4.76669
2237	FEN1	2.25225	0.0293315	4.68071	1.67298e-05	0.00260588	2.84513	4.76426
114822	RHPN1	2.24789	1.65955	5.1754	2.7647e-06	0.00109095	4.51652	4.74989
375387	NRROS	2.24644	0.441682	4.52917	2.86403e-05	0.00343625	2.36065	4.7451
51313	FAM198B	2.24531	1.55482	3.9212	0.000228654	0.00993277	0.440397	4.74139
10873	ME3	2.22697	0.876604	4.55422	2.62183e-05	0.00327859	2.43744	4.6815
109	ADCY3	2.22489	2.40375	3.94867	0.000208807	0.00960567	0.519422	4.67475
23354	HAUS5	2.22083	1.00007	5.76402	3.02013e-07	0.000315461	6.56744	4.66161
701	BUB1B	2.21693	-0.370743	3.70763	0.000458202	0.0137557	-0.126114	4.64904
3783	KCNN4	2.21247	1.35756	4.41145	4.32671e-05	0.00411477	1.97471	4.6347
7453	WARS	2.20808	4.48498	4.02032	0.000164524	0.00834703	0.774426	4.6206
8969	HIST1H2AG	2.20624	2.73357	3.5291	0.00080648	0.0192814	-0.707547	4.61472
945	CD33	2.20429	0.160538	3.34895	0.00140491	0.0263989	-1.14065	4.60846
10990	LILRB5	2.19979	-0.216026	3.58216	0.000682794	0.0173453	-0.487021	4.59412
1593	CYP27A1	2.19736	2.85151	3.09655	0.00297356	0.0402722	-1.87426	4.58638
8714	ABCC3	2.18918	2.35858	3.6729	0.000512065	0.0144789	-0.301379	4.56046
990	CDC6	2.18713	0.408084	5.25506	2.05725e-06	0.000936681	4.77499	4.55399
10871	CD300C	2.18707	0.0765705	3.36622	0.00133305	0.0257443	-1.08001	4.55381
3109	HLA-DMB	2.18524	1.76971	3.65754	0.000537772	0.0148897	-0.339401	4.54801
9894	TELO2	2.17772	2.07839	5.46583	9.34975e-07	0.000614902	5.52539	4.52438
4261	CIITA	2.17068	3.81139	3.39765	0.0012111	0.0243838	-1.04615	4.50234
84868	HAVCR2	2.16938	2.72529	3.92103	0.000228783	0.00993277	0.436788	4.4983
79968	WDR76	2.16682	-0.0127972	4.14654	0.000107587	0.006476	1.16441	4.49032
3586	IL10	2.16642	-0.106436	3.17641	0.00235417	0.0353364	-1.56939	4.48909
10462	CLEC10A	2.15579	0.539325	3.25483	0.0018654	0.0308417	-1.40629	4.45613
79075	DSCC1	2.15343	-1.43779	3.79863	0.000341575	0.0118464	0.13424	4.44886
28514	DLL1	2.15111	0.00577815	3.01443	0.00376716	0.0462291	-1.98379	4.44168
155038	GIMAP8	2.14707	0.762009	3.32653	0.00150372	0.0273952	-1.21737	4.42928
64231	MS4A6A	2.14545	2.43178	3.06008	0.00330446	0.0426378	-1.98358	4.42432
1139	CHRNA7	2.14077	-1.12636	3.59792	0.000649699	0.0167199	-0.42077	4.40996
8832	CD84	2.13781	3.06194	3.01172	0.00379642	0.0464597	-2.09746	4.40092
9088	PKMYT1	2.13711	1.61181	4.86561	8.60153e-06	0.00177602	3.46219	4.3988
51512	GTSE1	2.13693	-0.223506	3.65281	0.000545924	0.0149237	-0.297326	4.39825
9832	JAKMIP2	2.13657	-0.103254	3.33511	0.00146517	0.0270572	-1.17359	4.39716
5422	POLA1	2.13473	1.30604	4.63191	1.99076e-05	0.00281687	2.68756	4.39154
10184	LHFPL2	2.12355	3.59793	3.77204	0.000372322	0.0123664	0.0149999	4.35764
5424	POLD1	2.12062	1.52587	5.43828	1.03702e-06	0.000634976	5.42753	4.3488
494514	C18orf56	2.11656	-0.834207	4.39819	4.53133e-05	0.00420272	1.93605	4.33659
26150	RIBC2	2.11654	-1.92186	3.37956	0.00127994	0.0252277	-1.00265	4.33654
5426	POLE	2.11176	2.74571	5.65589	4.55788e-07	0.000389347	6.18945	4.32218
1522	CTSZ	2.11019	4.25212	3.44096	0.00106023	0.0227559	-0.908941	4.31749
4751	NEK2	2.10922	-1.2957	3.02528	0.00365199	0.0456037	-1.89958	4.31458
1786	DNMT1	2.10576	2.98982	4.71292	1.49099e-05	0.00242894	2.95536	4.30423
114787	GPRIN1	2.1055	-0.359772	4.31975	5.94746e-05	0.00477869	1.69228	4.30346
29901	SAC3D1	2.10154	-0.199116	4.27576	6.92082e-05	0.00505733	1.56043	4.29168
203100	HTRA4	2.10153	-0.40908	4.71907	1.45848e-05	0.00239798	2.95218	4.29165
342667	STAC2	2.09691	-1.33408	3.39929	0.00120503	0.0243479	-0.961372	4.27792
64946	CENPH	2.09086	-0.902204	3.30347	0.0016121	0.0284403	-1.20854	4.26002
145508	CEP128	2.08394	0.555864	4.04749	0.00015023	0.00783021	0.850184	4.23964
958	CD40	2.08186	1.89999	4.89806	7.6464e-06	0.00175845	3.57163	4.23352
55329	MNS1	2.07435	-1.02021	3.327	0.00150155	0.0273952	-1.15765	4.21154
2171	FABP5	2.06968	-0.495124	4.27282	6.99107e-05	0.0050705	1.54008	4.19794
9735	KNTC1	2.06829	2.34917	4.84977	9.10966e-06	0.00185931	3.40913	4.1939
3601	IL15RA	2.06783	0.319308	3.87517	0.000266047	0.0105168	0.353708	4.19254
140469	MYO3B	2.06723	0.962684	3.30886	0.00158613	0.0282401	-1.30576	4.19081
10062	NR1H3	2.06332	2.09325	4.30351	6.29033e-05	0.00487762	1.6203	4.17948
8438	RAD54L	2.05871	0.0673541	4.93264	6.74254e-06	0.00173518	3.67895	4.16615
81501	DCSTAMP	2.05529	-0.908784	3.11838	0.00279059	0.03864	-1.67769	4.15628
55086	CXorf57	2.04897	-1.71326	3.31588	0.0015529	0.0278967	-1.16535	4.13809
5983	RFC3	2.03995	-0.188628	3.98715	0.000183768	0.00890278	0.684498	4.11232
90990	KIFC2	2.03495	2.78313	4.66412	1.77499e-05	0.00269389	2.79275	4.09808
57139	RGL3	2.03478	1.4738	3.84632	0.000292408	0.0109585	0.20953	4.0976
23255	SOGA2	2.03137	1.79844	3.74212	0.000410106	0.0131367	-0.104018	4.08794
30835	CD209	2.03035	-1.405	3.00105	0.00391372	0.0474539	-1.94803	4.08503
115361	GBP4	2.0303	3.81764	3.3628	0.00134701	0.0258303	-1.15255	4.08491
54504	CPVL	2.02959	2.35487	3.39257	0.00123004	0.0245967	-1.09971	4.08288
130497	OSR1	2.01875	-0.990399	3.28885	0.00168463	0.0290145	-1.24815	4.05232
78995	C17orf53	2.00464	-1.19618	3.36581	0.0013347	0.0257443	-1.04455	4.01287
23225	NUP210	2.00037	2.92873	3.66491	0.000525289	0.0147122	-0.320309	4.00103
941	CD80	1.99902	0.156364	3.10958	0.00286301	0.0391668	-1.74622	3.99728
64151	NCAPG	1.9966	0.877488	4.555	2.61462e-05	0.00327859	2.44274	3.99058
113130	CDCA5	1.99592	-0.278082	3.94527	0.000211168	0.00961463	0.557272	3.98871
221935	SDK1	1.99321	0.997342	3.55334	0.000747547	0.018456	-0.632781	3.98121
54760	PCSK4	1.99028	-0.614925	4.11757	0.000118667	0.00688725	1.07675	3.97314
120114	FAT3	1.9894	0.859	3.01353	0.00377685	0.0463159	-2.06765	3.97072
27036	SIGLEC7	1.98903	0.462596	3.18357	0.00230497	0.0349249	-1.5878	3.96969
114793	FMNL2	1.98884	3.0304	4.19909	8.9984e-05	0.00583156	1.29891	3.96919
22994	AZI1	1.98701	1.03067	5.40381	1.18026e-06	0.000698597	5.30207	3.96415
3832	KIF11	1.98494	0.685602	3.80185	0.000338021	0.0117461	0.114508	3.95846
2305	FOXM1	1.98206	0.816903	4.8848	8.02338e-06	0.00175953	3.52884	3.95056
85413	SLC22A16	1.97822	-2.13022	3.17494	0.00236438	0.0353836	-1.51885	3.94008
25886	POC1A	1.97099	-0.728402	4.23717	7.90062e-05	0.00541665	1.43312	3.92036
8458	TTF2	1.96919	1.69164	4.49973	3.17676e-05	0.00359297	2.25223	3.91547
55803	ADAP2	1.96823	1.53685	3.56487	0.000720973	0.0180314	-0.607624	3.91287
169044	COL22A1	1.96547	0.642765	3.56127	0.000729178	0.0181854	-0.586648	3.9054
5376	PMP22	1.94754	1.20243	3.6128	0.000619837	0.0161449	-0.446564	3.85717
3574	IL7	1.94093	1.66567	3.6823	0.00049691	0.0143315	-0.274754	3.83953
56992	KIF15	1.93828	0.0984965	3.1565	0.00249608	0.0363701	-1.63737	3.83249
91607	SLFN11	1.93795	1.95807	3.32098	0.00152917	0.027623	-1.29308	3.8316
57194	ATP10A	1.93602	0.819751	3.5287	0.000807486	0.0192814	-0.673683	3.82648
9242	MSC	1.93451	0.217793	3.60556	0.000634208	0.0164644	-0.422081	3.82247
57664	PLEKHA4	1.93317	0.265852	3.40666	0.00117813	0.0241572	-1.00342	3.81893
55815	TSNAXIP1	1.93317	0.252097	4.50537	3.11432e-05	0.00354493	2.28487	3.81893
129607	CMPK2	1.93259	2.56404	3.12273	0.0027554	0.0384071	-1.82835	3.8174
2299	FOXI1	1.93141	-0.751591	3.0204	0.00370338	0.0460303	-1.95608	3.81428
8914	TIMELESS	1.92738	1.14564	4.53497	2.80611e-05	0.00343045	2.37034	3.80365
5116	PCNT	1.92716	3.23923	4.08927	0.000130553	0.00731304	0.962812	3.80307
6328	SCN3A	1.9265	0.038472	3.13443	0.00266287	0.0376469	-1.69868	3.80132
25894	PLEKHG4	1.92603	-0.375735	3.29288	0.00166432	0.0288653	-1.25448	3.80009
11117	EMILIN1	1.92044	-0.752873	3.15883	0.00247906	0.0363206	-1.58624	3.78539
971	CD72	1.91813	1.4359	4.43624	3.96829e-05	0.0039868	2.05246	3.77933
253650	ANKRD18A	1.91489	-0.737142	3.55256	0.000749382	0.018456	-0.54982	3.77086
124045	SPATA33	1.91335	-0.0527465	4.43255	4.01971e-05	0.0039868	2.05115	3.76683
654254	ZNF732	1.90843	-2.52235	3.21608	0.00209359	0.0331534	-1.41662	3.75399
5198	PFAS	1.90572	1.4527	4.89527	7.72423e-06	0.00175845	3.56293	3.74695
5361	PLXNA1	1.90122	3.4017	3.56735	0.000715378	0.0179674	-0.579888	3.7353
57650	KIAA1524	1.89609	0.245154	3.88876	0.000254434	0.0103623	0.383837	3.72203
5332	PLCB4	1.89472	-0.348088	3.05498	0.00335338	0.0430306	-1.86975	3.71851
116211	TM4SF19	1.89259	-2.16424	3.13932	0.00262501	0.0372883	-1.60441	3.713
54757	FAM20A	1.89179	2.54202	4.5362	2.79399e-05	0.00343045	2.37004	3.71096
201255	LRRC45	1.88946	1.23642	4.20477	8.82555e-05	0.00576159	1.31009	3.70496
55622	TTC27	1.88816	0.285324	3.9739	0.00019204	0.00914222	0.639648	3.70162
6509	SLC1A4	1.88812	1.53348	4.03185	0.000158305	0.00809291	0.778636	3.70154
6949	TCOF1	1.88492	2.3503	4.90392	7.48526e-06	0.00175845	3.5904	3.69333
84823	LMNB2	1.8845	2.63989	4.51837	2.97515e-05	0.00345292	2.31211	3.69225
100506134	TTC21B-AS1	1.88265	-1.33044	3.6789	0.000502351	0.0143648	-0.205172	3.68751
115004	MB21D1	1.88202	1.89465	3.82642	0.00031204	0.0113995	0.150379	3.68591
401145	CCSER1	1.88157	1.58508	3.45802	0.00100587	0.0219603	-0.918865	3.68476
692213	NOP56	1.8809	2.27823	4.2511	7.53228e-05	0.00522463	1.45212	3.68305
3014	H2AFX	1.87993	3.03991	3.75017	0.000399589	0.0129244	-0.0642999	3.68056
80324	PUS1	1.87899	0.429479	3.68175	0.000497791	0.0143315	-0.220077	3.67818
6772	STAT1	1.87502	5.78613	3.05493	0.00335385	0.0430306	-1.88174	3.66808
55215	FANCI	1.87417	1.89426	5.03775	4.59168e-06	0.00143043	4.04472	3.6659
60386	SLC25A19	1.87198	1.1635	5.29382	1.78073e-06	0.00088429	4.92058	3.66036
51056	LAP3	1.86923	4.00578	3.87463	0.000266519	0.0105168	0.322107	3.65337
340152	ZC3H12D	1.86199	0.631243	2.98369	0.00411192	0.0491689	-2.08936	3.63509
7083	TK1	1.85482	1.30971	5.31569	1.64123e-06	0.000857158	5.00017	3.61706
79915	ATAD5	1.85462	0.845549	3.89086	0.000252685	0.0103623	0.369434	3.61657
59345	GNB4	1.85338	3.26755	3.61629	0.000613031	0.0160639	-0.457564	3.61346
170487	ACTL10	1.85058	-0.0730581	3.64462	0.000560342	0.0151677	-0.306409	3.60646
166614	DCLK2	1.84995	-0.0519022	3.34349	0.00142839	0.0266708	-1.15157	3.60488
84515	MCM8	1.84375	0.834293	4.43557	3.97759e-05	0.0039868	2.05763	3.58942
26233	FBXL6	1.84353	1.60434	5.44932	9.94845e-07	0.00063091	5.46748	3.58888
10309	CCNO	1.84306	-0.277383	2.98455	0.00410187	0.0491689	-2.05809	3.58771
3024	HIST1H1A	1.83864	-0.860147	3.01782	0.00373083	0.0461018	-1.94134	3.57673
7298	TYMS	1.83212	0.377869	3.80676	0.000332668	0.0116974	0.132249	3.5606
53	ACP2	1.82629	2.1867	4.25987	7.30901e-05	0.00515916	1.47931	3.54624
10381	TUBB3	1.82621	-0.459663	3.54005	0.000779324	0.0189309	-0.588025	3.54604
101927682	CD81-AS1	1.8251	0.592268	5.00199	5.23436e-06	0.00152027	3.91079	3.54331
9837	GINS1	1.82389	-0.368611	3.35728	0.00136981	0.0261264	-1.08791	3.54034
23007	PLCH1	1.82351	-0.199003	3.01601	0.00375014	0.0461875	-1.97335	3.53942
29941	PKN3	1.82093	0.481101	4.88497	8.01856e-06	0.00175953	3.52688	3.5331
89839	ARHGAP11B	1.81794	0.288599	3.12861	0.00270854	0.0380201	-1.72865	3.52576
80833	APOL3	1.81675	1.5741	3.17697	0.00235028	0.0353364	-1.66045	3.52287
716	C1S	1.81474	0.0904371	3.43445	0.00108171	0.0229211	-0.92371	3.51797
97	ACYP1	1.80987	-0.869055	3.28998	0.00167889	0.0289437	-1.2379	3.50611
79709	COLGALT1	1.80653	3.39666	3.91319	0.000234776	0.0100214	0.420225	3.498
23539	SLC16A8	1.80652	-0.973173	3.19727	0.00221356	0.0341243	-1.48048	3.49797
116832	RPL39L	1.80393	-1.21998	3.20247	0.00217972	0.0338854	-1.4508	3.4917
100652748	TIMM23B	1.801	-0.217586	4.15024	0.000106244	0.00645479	1.17547	3.48462
8985	PLOD3	1.79683	2.08392	3.87858	0.00026309	0.0104942	0.301456	3.47456
11000	SLC27A3	1.79446	1.15768	4.36378	5.1068e-05	0.00442333	1.82563	3.46885
672	BRCA1	1.79348	1.19132	4.19225	9.21045e-05	0.00590433	1.28194	3.46651
1910	EDNRB	1.79342	0.0225268	3.23889	0.00195628	0.0317819	-1.43287	3.46635
64425	POLR1E	1.7921	0.544801	3.86311	0.000276777	0.0106869	0.303584	3.46318
1296	COL8A2	1.78719	-0.0164668	3.18355	0.00230512	0.0349249	-1.57053	3.45142
55621	TRMT1	1.78577	1.52792	4.79934	1.09301e-05	0.00202172	3.24126	3.44803
11182	SLC2A6	1.78511	2.0283	3.0955	0.00298261	0.0402862	-1.8933	3.44644
23178	PASK	1.78333	1.90676	3.97241	0.000192997	0.00916321	0.583578	3.44221
59269	HIVEP3	1.78218	2.13985	4.00856	0.000171113	0.00844016	0.695519	3.43945
203238	CCDC171	1.77923	0.119799	3.81901	0.000319659	0.0115556	0.175741	3.43242
55558	PLXNA3	1.77887	2.89371	4.3771	4.87606e-05	0.00433163	1.85597	3.43156
4172	MCM3	1.77327	1.87775	3.41171	0.00116003	0.0240221	-1.0491	3.41828
3231	HOXD1	1.76916	0.42684	4.4011	4.48562e-05	0.00420272	1.95326	3.40856
55034	MOCOS	1.76863	0.00195738	3.30359	0.00161151	0.0284403	-1.24993	3.4073
790	CAD	1.76683	2.01674	3.85469	0.000284515	0.0108415	0.228379	3.40304
22809	ATF5	1.76534	2.41352	4.43074	4.04522e-05	0.0039868	2.025	3.39955
2048	EPHB2	1.76426	1.21066	3.67691	0.000505541	0.014386	-0.278039	3.39699
9816	URB2	1.76131	0.40116	3.71553	0.000446737	0.0135834	-0.119466	3.39006
51816	CECR1	1.75941	3.25044	3.03445	0.00355725	0.0448623	-2.0428	3.38559
157313	CDCA2	1.75742	-0.100531	3.14865	0.00255422	0.0368743	-1.64458	3.38094
2177	FANCD2	1.75439	1.84039	4.80858	1.05715e-05	0.00199674	3.26967	3.37385
10465	PPIH	1.74969	-0.345055	3.22978	0.00201007	0.0324185	-1.40668	3.36285
140680	C20orf96	1.74794	-0.712915	3.93783	0.000216431	0.00971276	0.541233	3.35879
4175	MCM6	1.74672	1.00253	3.23752	0.0019643	0.0318831	-1.46669	3.35595
51203	NUSAP1	1.74636	1.47573	3.16559	0.00243031	0.0359202	-1.70191	3.35512
3074	HEXB	1.74636	4.07631	3.58994	0.000666267	0.017072	-0.506452	3.35511
2857	GPR34	1.74232	0.152764	3.03529	0.00354867	0.0447859	-1.92284	3.34573
22995	CEP152	1.73736	1.27409	5.51968	7.63251e-07	0.000521271	5.7117	3.33424
79132	DHX58	1.73649	1.8401	4.4528	3.74503e-05	0.0039868	2.09947	3.33223
3145	HMBS	1.73547	0.860315	3.56339	0.000724344	0.0180903	-0.592007	3.32989
144811	LACC1	1.72178	1.079	3.65329	0.000545097	0.0149237	-0.326337	3.29844
4171	MCM2	1.71993	1.8323	4.35287	5.30373e-05	0.00451248	1.77615	3.29421
1763	DNA2	1.71948	0.383045	3.06083	0.00329732	0.0426132	-1.89997	3.29317
407975	MIR17HG	1.71516	0.341165	3.37342	0.00130412	0.0253975	-1.07596	3.28334
221472	FGD2	1.70191	2.44803	3.05937	0.00331123	0.0426378	-1.99774	3.25332
994	CDC25B	1.69988	1.85926	3.47962	0.000940802	0.0211858	-0.857591	3.24873
1789	DNMT3B	1.69919	-0.531769	3.18741	0.00227897	0.0347169	-1.51864	3.24718
10791	VAMP5	1.69694	0.0153528	3.02919	0.0036113	0.0451949	-1.93904	3.24213
118932	ANKRD22	1.6966	1.46468	3.32102	0.00152896	0.027623	-1.26933	3.24135
8317	CDC7	1.69501	-0.482159	2.99006	0.00403815	0.0486306	-2.00121	3.2378
84329	HVCN1	1.69448	1.10923	3.07452	0.00316948	0.0416276	-1.89081	3.23661
11064	CNTRL	1.6938	2.77791	3.34954	0.0014024	0.0263989	-1.22163	3.23507
890	CCNA2	1.69286	0.600952	3.06714	0.00323784	0.0421513	-1.90393	3.23298
55367	PIDD	1.69259	1.3822	4.37611	4.89293e-05	0.00433163	1.85395	3.23236
55704	CCDC88A	1.69095	2.90434	3.12209	0.00276056	0.0384071	-1.82552	3.22868
27151	CPAMD8	1.68504	1.72961	3.0485	0.00341656	0.0435207	-2.02147	3.2155
54806	AHI1	1.6829	1.67532	3.94364	0.000212308	0.00964181	0.500779	3.21072
78999	LRFN4	1.68233	1.27938	3.11013	0.00285847	0.0391668	-1.83315	3.20946
84798	C19orf48	1.68148	1.38986	3.5952	0.000655298	0.0168396	-0.518674	3.20757
83858	ATAD3B	1.67526	1.96576	4.79509	1.10986e-05	0.00203173	3.22413	3.19378
83856	FSD1L	1.67478	1.29033	3.39936	0.00120476	0.0243479	-1.04694	3.1927
5797	PTPRM	1.67446	2.43495	2.97983	0.00415725	0.0495438	-2.19347	3.19199
25902	MTHFD1L	1.67365	1.53017	4.84096	9.40475e-06	0.00187743	3.38039	3.19021
715	C1R	1.67278	-0.378026	3.19161	0.0022509	0.0345158	-1.5176	3.18828
1503	CTPS1	1.66948	1.05169	3.5547	0.000744358	0.018456	-0.622034	3.18099
10723	SLC12A7	1.66895	3.31936	3.29684	0.00164463	0.0288004	-1.34726	3.17983
5721	PSME2	1.6639	2.81025	3.43968	0.00106443	0.0227723	-0.973406	3.16872
84296	GINS4	1.66293	0.378633	3.14389	0.00259014	0.0372112	-1.6827	3.1666
11226	GALNT6	1.66278	1.39554	4.09173	0.000129479	0.00731274	0.973816	3.16625
25896	INTS7	1.66235	0.640424	3.68062	0.00049959	0.0143315	-0.233726	3.16532
84057	MND1	1.66067	-1.50523	3.3531	0.00138731	0.0262908	-1.07058	3.16163
64434	NOM1	1.66054	0.856952	3.66914	0.000518243	0.0145608	-0.278679	3.16134
699	BUB1	1.65813	0.596081	3.16517	0.00243333	0.0359202	-1.64269	3.15608
152579	SCFD2	1.65763	0.369512	3.20709	0.00215014	0.0336092	-1.50917	3.15497
55289	ACOXL	1.64682	0.257187	3.38046	0.00127643	0.0252277	-1.06472	3.13143
3619	INCENP	1.63974	1.49587	4.05571	0.000146145	0.00783021	0.845793	3.11609
89845	ABCC10	1.63946	1.80196	4.22485	8.24063e-05	0.00554276	1.3704	3.11549
10460	TACC3	1.63856	2.65833	3.11635	0.0028071	0.0387001	-1.84771	3.11354
3992	FADS1	1.63609	1.42363	3.30097	0.00162428	0.0285003	-1.33981	3.10823
5933	RBL1	1.63596	1.17558	3.26577	0.00180536	0.030329	-1.41349	3.10793
54892	NCAPG2	1.6329	1.45236	3.51576	0.000840785	0.0197746	-0.751345	3.10135
55771	PRR11	1.63019	-0.113851	3.44379	0.00105104	0.0225949	-0.85099	3.09554
22808	MRAS	1.62733	1.7858	3.27314	0.00176597	0.0298367	-1.42444	3.08942
55135	WRAP53	1.62471	0.971951	4.2818	6.77864e-05	0.00503633	1.56967	3.08379
79713	IGFLR1	1.62055	-0.62195	3.33472	0.00146689	0.0270572	-1.12372	3.07492
80174	DBF4B	1.61995	-0.0630662	3.6174	0.000610888	0.0160467	-0.384242	3.07364
55733	HHAT	1.61861	-0.0928894	3.35591	0.00137555	0.0261797	-1.09928	3.0708
196463	PLBD2	1.61727	1.9224	3.95716	0.000203013	0.00946169	0.538231	3.06795
9904	RBM19	1.61695	2.38413	3.47259	0.000961523	0.0214225	-0.885314	3.06725
2189	FANCG	1.61485	0.745563	4.57666	2.42183e-05	0.00313901	2.514	3.06279
10198	MPHOSPH9	1.61459	1.89876	3.39896	0.00120623	0.0243479	-1.08354	3.06224
4957	ODF2	1.60761	1.97656	4.18587	9.41273e-05	0.00592702	1.24688	3.04747
751071	METTL12	1.60627	1.60535	3.6428	0.000563596	0.0152325	-0.390116	3.04463
10592	SMC2	1.60625	1.30998	3.43499	0.00107991	0.0229103	-0.964168	3.04458
1111	CHEK1	1.60539	0.218122	3.48874	0.000914538	0.02074	-0.746906	3.04277
55013	CCDC109B	1.60308	1.06441	3.37638	0.00129241	0.0253305	-1.09342	3.03791
92935	MARS2	1.60205	-0.383746	3.00792	0.00383783	0.0468291	-1.96042	3.03575
199953	TMEM201	1.60191	0.492982	3.21185	0.00211998	0.0333433	-1.52315	3.03546
57168	ASPHD2	1.60043	-0.26893	3.08526	0.00307254	0.0410219	-1.77102	3.03234
3425	IDUA	1.60025	1.31948	3.68827	0.000487525	0.0142577	-0.239025	3.03197
10392	NOD1	1.59685	1.35413	4.32877	5.76492e-05	0.00471741	1.71108	3.02483
9294	S1PR2	1.59165	0.300448	3.09643	0.00297459	0.0402722	-1.7825	3.01393
6646	SOAT1	1.5898	3.27183	3.38322	0.00126573	0.0250981	-1.12146	3.01007
57674	RNF213	1.58817	8.25277	3.32614	0.00150548	0.0273952	-1.13918	3.00668
10036	CHAF1A	1.58803	2.13929	5.01292	5.02914e-06	0.00148837	3.95929	3.00639
1894	ECT2	1.58722	1.56288	3.82131	0.000317277	0.0114977	0.13876	3.00469
16	AARS	1.58698	2.52119	3.23277	0.00199227	0.0322192	-1.54094	3.00421
7468	WHSC1	1.58531	3.22643	4.00912	0.000170795	0.00844016	0.708384	3.00071
8479	HIRIP3	1.58044	0.492514	3.77653	0.000366952	0.0122943	0.0471928	2.9906
6502	SKP2	1.57871	0.322743	3.47705	0.000948333	0.0212625	-0.788139	2.98703
55345	C4orf21	1.57807	0.625909	4.29856	6.39847e-05	0.00491561	1.62909	2.9857
84102	SLC41A2	1.57698	1.41198	3.1362	0.00264911	0.0374822	-1.77159	2.98344
60672	MIIP	1.57616	1.71717	4.01244	0.000168916	0.00837832	0.716484	2.98175
2022	ENG	1.57495	2.48353	3.04948	0.00340689	0.043485	-2.02533	2.97925
9933	KIAA0020	1.57472	1.19781	3.30154	0.00162153	0.0285003	-1.31515	2.97878
283849	EXOC3L1	1.57211	-0.633038	3.2235	0.00204792	0.0327365	-1.4252	2.9734
2648	KAT2A	1.57044	1.45531	5.21729	2.36718e-06	0.000987221	4.66047	2.96995
23195	MDN1	1.56916	3.35188	3.71831	0.000442758	0.0135553	-0.160106	2.96732
63979	FIGNL1	1.56689	-0.0970867	3.09094	0.00302237	0.040535	-1.76903	2.96265
162979	ZNF296	1.56651	-0.250557	3.4206	0.0011288	0.0235535	-0.91242	2.96187
26259	FBXW8	1.56305	0.795132	3.64878	0.000552964	0.0150137	-0.332798	2.95478
9136	RRP9	1.56111	-0.0860391	3.34927	0.00140357	0.0263989	-1.11296	2.9508
253714	MMS22L	1.56015	0.804294	3.40559	0.00118199	0.0242082	-1.00916	2.94885
57577	KIAA1407	1.55657	0.0978599	4.36239	5.13153e-05	0.00442333	1.83033	2.94154
22984	PDCD11	1.55477	2.12885	3.67398	0.000510297	0.0144702	-0.30795	2.93787
144402	CPNE8	1.55251	1.00082	3.46185	0.000994008	0.0218719	-0.863011	2.93328
65083	NOL6	1.55251	1.9127	3.61754	0.000610605	0.0160467	-0.467678	2.93328
55188	RIC8B	1.55157	0.772039	3.10971	0.00286193	0.0391668	-1.7999	2.93136
283431	GAS2L3	1.54989	0.926043	3.51803	0.000834852	0.0196611	-0.701502	2.92794
375444	C5orf34	1.54915	-0.881144	3.08601	0.00306588	0.0409638	-1.75204	2.92645
57214	KIAA1199	1.54819	1.61463	3.78093	0.000361763	0.0122551	0.0106559	2.92449
51053	GMNN	1.5476	0.457811	3.43651	0.00107488	0.0228857	-0.908738	2.9233
6875	TAF4B	1.54635	1.0447	3.23312	0.0019902	0.0322151	-1.49556	2.92076
347918	EP400NL	1.54451	0.732016	3.70593	0.000460713	0.0137725	-0.160047	2.91705
81831	NETO2	1.54172	0.575814	3.40715	0.00117635	0.0241484	-0.982343	2.91142
3959	LGALS3BP	1.53868	3.96201	3.1299	0.00269829	0.0379965	-1.76992	2.90528
23646	PLD3	1.53563	3.93622	3.22088	0.00206394	0.0328458	-1.52749	2.89914
3838	KPNA2	1.5338	1.9149	3.26884	0.00178886	0.0301088	-1.43738	2.89548
23659	PLA2G15	1.52934	1.52955	3.50147	0.000879067	0.0203515	-0.791081	2.88653
4609	MYC	1.52847	1.33861	3.03116	0.003591	0.0451061	-2.02872	2.8848
283643	C14orf80	1.52796	1.26718	3.91424	0.000233966	0.0100109	0.433719	2.88378
85301	COL27A1	1.52625	1.87136	3.12215	0.00276006	0.0384071	-1.83629	2.88036
449520	GGNBP1	1.52409	-0.562588	3.07426	0.00317188	0.0416283	-1.78848	2.87604
24145	PANX1	1.52209	1.27228	3.24246	0.00193559	0.0315904	-1.49173	2.87206
64789	EXO5	1.52167	-0.559529	3.61461	0.000616298	0.0160935	-0.374715	2.87123
26147	PHF19	1.52053	1.90934	3.04924	0.00340929	0.043485	-2.0074	2.86896
116028	RMI2	1.51959	-0.0119061	3.21705	0.00208754	0.0330968	-1.4425	2.8671
118460	EXOSC6	1.51629	2.06711	3.17073	0.00239387	0.035661	-1.70805	2.86055
79701	OGFOD3	1.51467	1.42052	3.59072	0.000664629	0.0170546	-0.528062	2.85734
91749	KIAA1919	1.51094	1.46844	3.8504	0.00028854	0.0108781	0.232431	2.84995
55210	ATAD3A	1.50871	0.781296	3.88884	0.000254367	0.0103623	0.375459	2.84555
55151	TMEM38B	1.50711	1.09737	3.24	0.00194983	0.0317353	-1.469	2.8424
91289	LMF2	1.50608	3.22117	3.95278	0.000205979	0.00957477	0.531871	2.84038
29904	EEF2K	1.50556	1.73982	3.2507	0.00188856	0.0311087	-1.47949	2.83934
6615	SNAI1	1.50349	1.23394	3.21104	0.00212511	0.0333673	-1.56165	2.83529
166378	SPATA5	1.50329	1.10379	3.49399	0.00089974	0.0205092	-0.784753	2.83488
151188	ARL6IP6	1.49826	1.31268	4.12987	0.000113832	0.00672889	1.09425	2.82503
284004	HEXDC	1.49683	2.21992	4.29008	6.58804e-05	0.00495163	1.57327	2.82222
195827	AAED1	1.49368	0.570607	3.18431	0.00229994	0.0349249	-1.57005	2.81607
10861	SLC26A1	1.49344	1.18824	2.98994	0.00403954	0.0486306	-2.1433	2.81559
4931	NVL	1.49253	0.990539	3.76353	0.000382717	0.012586	-0.00220613	2.81382
9641	IKBKE	1.48363	2.05477	3.6498	0.000551182	0.0149883	-0.371313	2.79651
9134	CCNE2	1.48214	1.36251	3.36567	0.00133527	0.0257443	-1.15114	2.79363
64770	CCDC14	1.48209	1.94493	3.41129	0.00116152	0.0240221	-1.05009	2.79354
85459	KIAA1731	1.47967	2.23832	4.29328	6.51599e-05	0.00495163	1.58198	2.78886
6723	SRM	1.47852	0.683121	3.09489	0.00298795	0.0402862	-1.81745	2.78662
3835	KIF22	1.47739	1.89973	3.23427	0.00198342	0.032164	-1.53289	2.78445
9319	TRIP13	1.46879	-0.197687	3.48001	0.000939668	0.0211858	-0.757236	2.76789
83990	BRIP1	1.46706	0.891649	3.58786	0.000670644	0.0171594	-0.510954	2.76458
10940	POP1	1.46561	-0.180652	3.29718	0.00164292	0.0287989	-1.24134	2.76181
7204	TRIO	1.46359	4.44511	3.43856	0.00106812	0.0228237	-0.91613	2.75794
374920	C19orf68	1.45739	-0.220435	3.49007	0.000910765	0.0206809	-0.733933	2.74612
10615	SPAG5	1.45713	1.54153	3.51114	0.000852984	0.0199558	-0.764397	2.74561
57647	DHX37	1.45698	1.58984	3.94194	0.000213506	0.00965533	0.501239	2.74534
90956	ADCK2	1.45698	1.76433	3.81852	0.000320177	0.0115556	0.122623	2.74533
83742	MARVELD1	1.45633	0.534309	3.08061	0.00311414	0.0412838	-1.84362	2.7441
23636	NUP62	1.45553	2.80343	4.01427	0.000167883	0.00837389	0.711529	2.74258
11266	DUSP12	1.45268	-0.0452483	3.77301	0.000371155	0.0123664	0.0644043	2.73716
84902	CEP89	1.45254	1.23117	3.65647	0.000539605	0.0148897	-0.333229	2.73689
79847	TMEM180	1.44777	0.702605	3.08267	0.00309566	0.0411449	-1.84157	2.72786
23523	CABIN1	1.44701	3.83037	4.07094	0.000138857	0.0076337	0.905781	2.72642
91373	UAP1L1	1.44699	1.58176	3.07996	0.00312006	0.0412838	-1.92198	2.72638
114826	SMYD4	1.4447	1.11492	3.8649	0.000275165	0.0106869	0.288063	2.72205
10667	FARS2	1.44216	0.485398	3.32737	0.00149989	0.0273952	-1.19927	2.71728
4595	MUTYH	1.43883	0.734495	4.39588	4.56792e-05	0.00420272	1.93477	2.71101
85440	DOCK7	1.4377	2.10309	3.25085	0.00188772	0.0311087	-1.49586	2.70889
79581	SLC52A2	1.43638	1.96973	3.76057	0.000386394	0.0126586	-0.0524395	2.70642
728912	NBPF24	1.43596	0.312194	3.93629	0.000217534	0.00971276	0.528743	2.70561
141	ADPRH	1.43516	1.09962	3.54624	0.000764363	0.0187211	-0.624049	2.70412
9013	TAF1C	1.43456	2.36703	3.42778	0.00110417	0.0231878	-1.01205	2.703
25914	RTTN	1.43345	1.38475	3.01982	0.00370948	0.0460303	-2.07195	2.70092
64783	RBM15	1.43313	2.97644	5.21463	2.39064e-06	0.000987221	4.65203	2.70033
23082	PPRC1	1.43011	1.94633	3.94962	0.00020815	0.00960032	0.515109	2.69467
388569	ZNF324B	1.4299	-0.279688	3.49549	0.00089557	0.0204404	-0.708467	2.69427
55719	FAM178A	1.42866	2.861	4.24764	7.62217e-05	0.00526642	1.43966	2.69196
4173	MCM4	1.42651	2.31451	3.39886	0.00120663	0.0243479	-1.09379	2.68796
6560	SLC12A4	1.42495	2.50983	3.85144	0.000287552	0.010864	0.215559	2.68506
617	BCS1L	1.42316	0.527008	3.93241	0.000220341	0.00977527	0.51746	2.68173
7106	TSPAN4	1.42274	1.64754	3.42761	0.00110474	0.0231878	-1.00249	2.68095
4343	MOV10	1.42211	3.46994	3.87247	0.000268419	0.0105217	0.292076	2.67978
81890	QTRT1	1.42115	0.574598	3.47309	0.000960017	0.0214225	-0.80939	2.67799
9399	STOML1	1.42071	0.794307	4.17508	9.76506e-05	0.00606288	1.24594	2.67716
3399	ID3	1.41867	2.28243	2.98371	0.00411165	0.0491689	-2.19499	2.67339
51605	TRMT6	1.41811	0.621398	3.80471	0.000334893	0.0117025	0.139626	2.67234
26229	B3GAT3	1.41507	1.35972	3.26373	0.00181642	0.0304557	-1.41782	2.66673
7840	ALMS1	1.41366	2.75207	3.33287	0.00147512	0.0271111	-1.27032	2.66411
9055	PRC1	1.41339	1.5067	3.65694	0.000538801	0.0148897	-0.345965	2.66362
9656	MDC1	1.41322	1.77302	3.31804	0.00154281	0.0278129	-1.30208	2.66331
84695	LOXL3	1.40997	1.37858	3.1867	0.00228374	0.0347493	-1.62152	2.65731
9924	PAN2	1.40842	2.37947	3.95187	0.000206604	0.00957878	0.517826	2.65447
8751	ADAM15	1.40794	2.60407	4.04288	0.000152568	0.00789841	0.796514	2.65358
5699	PSMB10	1.40751	1.50422	3.36459	0.00133969	0.0257735	-1.14422	2.65279
340526	RGAG4	1.40705	0.679977	3.49873	0.000886578	0.0203661	-0.740092	2.65195
5817	PVR	1.4036	2.01092	3.44058	0.00106148	0.0227559	-0.970043	2.64562
9497	SLC4A7	1.40176	2.89202	2.99322	0.00400206	0.0483433	-2.16834	2.64223
9015	TAF1A	1.40137	-0.767791	3.06441	0.00326343	0.0422984	-1.80387	2.64152
10452	TOMM40	1.40038	1.71324	3.86231	0.000277504	0.010689	0.255079	2.6397
56006	SMG9	1.3949	1.9427	3.34192	0.00143524	0.0267495	-1.24021	2.6297
55721	IQCC	1.38913	-0.169422	3.50205	0.000877477	0.0203412	-0.690663	2.6192
55337	C19orf66	1.38442	2.43426	3.87863	0.000263042	0.0104942	0.296362	2.61068
730268	ANAPC1	1.38427	1.58236	3.1568	0.00249389	0.0363701	-1.72448	2.6104
283416	C12orf61	1.38386	0.616308	3.12155	0.00276489	0.0384071	-1.73192	2.60965
146540	ZNF785	1.3774	0.50627	4.33327	5.67602e-05	0.00470491	1.74028	2.59799
55775	TDP1	1.37522	1.22316	3.39027	0.00123874	0.0247149	-1.06881	2.59408
9793	CKAP5	1.37419	2.79689	3.14489	0.00258252	0.0371318	-1.7772	2.59223
92170	MTG1	1.37297	-0.472397	3.02274	0.00367867	0.0458401	-1.92324	2.59003
283871	PGP	1.37095	1.50498	3.83897	0.00029952	0.0110974	0.190374	2.58642
5393	EXOSC9	1.37023	1.08525	3.00179	0.0039055	0.0474539	-2.06464	2.58512
63892	THADA	1.3701	2.70873	4.05253	0.000147714	0.00783021	0.826848	2.58489
285346	ZNF852	1.36991	-0.293266	3.28051	0.00172737	0.0294649	-1.27183	2.58454
11284	PNKP	1.36901	2.9421	3.93139	0.000221092	0.00977527	0.459112	2.58293
899	CCNF	1.36691	0.877878	3.05643	0.00333941	0.0429073	-1.93942	2.57917
203054	ADCK5	1.36634	0.653496	3.50276	0.000875545	0.0203229	-0.725695	2.57816
961	CD47	1.36149	3.92631	3.26139	0.00182918	0.0305558	-1.439	2.56951
158135	TTLL11	1.36073	-0.47152	2.98164	0.00413593	0.0493559	-2.03019	2.56814
5371	PML	1.35901	4.13662	3.89927	0.000245788	0.0102693	0.39044	2.5651
80270	HSD3B7	1.35824	1.76735	3.34914	0.0014041	0.0263989	-1.222	2.56373
55071	C9orf40	1.35667	0.0760078	3.14052	0.00261579	0.0372883	-1.65839	2.56093
23333	DPY19L1	1.35482	1.09335	3.42917	0.00109944	0.0231587	-0.941708	2.55765
54619	CCNJ	1.35399	0.176554	2.9785	0.00417298	0.0496633	-2.05822	2.55619
4436	MSH2	1.35114	1.10124	3.62079	0.000604359	0.0159696	-0.422507	2.55113
90522	YIF1B	1.35012	1.25245	3.47496	0.000954481	0.021346	-0.838643	2.54933
80727	TTYH3	1.34909	4.08283	2.98369	0.00411194	0.0491689	-2.13969	2.54751
84524	ZC3H8	1.34748	0.13055	3.05673	0.00333651	0.0429011	-1.86984	2.54467
84330	ZNF414	1.34644	-0.164274	3.03214	0.00358091	0.04505	-1.93169	2.54285
129563	DIS3L2	1.34447	1.68673	3.22273	0.00205266	0.032778	-1.55689	2.53936
29920	PYCR2	1.34093	0.74185	3.25304	0.00187542	0.0309784	-1.39131	2.53315
2030	SLC29A1	1.33868	1.74373	3.29375	0.00165999	0.0288653	-1.36338	2.52919
152185	SPICE1	1.33676	1.47173	3.62294	0.000600257	0.0158849	-0.441744	2.52584
440	ASNS	1.33615	0.907887	3.39159	0.00123377	0.0246434	-1.04694	2.52477
2526	FUT4	1.3349	1.26452	3.09438	0.00299233	0.0402963	-1.84489	2.52258
23310	NCAPD3	1.33414	2.46744	3.3633	0.00134495	0.0258186	-1.1925	2.52124
83744	ZNF484	1.33053	0.353919	3.00774	0.00383979	0.0468291	-2.00314	2.51495
29781	NCAPH2	1.32881	2.74618	3.77985	0.000363023	0.0122551	0.00115779	2.51195
146956	EME1	1.32477	0.22868	3.08025	0.00311743	0.0412838	-1.8117	2.50493
79703	C11orf80	1.3246	0.872648	3.42625	0.00110936	0.0232572	-0.965867	2.50464
22852	ANKRD26	1.31797	1.18626	3.4354	0.00107854	0.0229087	-0.963833	2.49315
29894	CPSF1	1.31586	3.05363	4.1804	9.58962e-05	0.00597484	1.22873	2.48951
84955	NUDCD1	1.31209	1.21067	3.41312	0.001155	0.0239876	-1.00757	2.48301
140612	ZFP28	1.31151	-4.65214e-05	3.19064	0.00225737	0.0345553	-1.52767	2.48201
317781	DDX51	1.30857	1.10512	3.15016	0.00254298	0.0367717	-1.70963	2.47696
9258	MFHAS1	1.307	3.35913	3.77274	0.000371483	0.0123664	-0.00454959	2.47427
10915	TCERG1	1.30697	2.40663	3.46782	0.000975825	0.021615	-0.901386	2.47422
57505	AARS2	1.30408	1.14913	3.13252	0.00267774	0.037797	-1.76134	2.46926
10057	ABCC5	1.3001	3.00534	3.35085	0.00139686	0.0263872	-1.21605	2.46245
94104	PAXBP1	1.30001	2.53265	4.19274	9.19533e-05	0.00590433	1.26249	2.4623
8507	ENC1	1.29919	2.9814	3.07583	0.00315752	0.0415498	-1.95039	2.46091
9706	ULK2	1.29706	1.61171	3.13643	0.00264729	0.0374822	-1.77998	2.45727
55100	WDR70	1.29442	1.42643	4.01601	0.00016691	0.00834879	0.734802	2.45279
5696	PSMB8	1.29377	3.41873	3.01571	0.00375337	0.0461875	-2.10713	2.45168
80778	ZNF34	1.2914	-0.424995	3.01648	0.00374517	0.0461875	-1.92902	2.44766
85378	TUBGCP6	1.29079	3.61703	3.60145	0.000642497	0.016609	-0.498314	2.44661
9631	NUP155	1.2871	2.09195	3.68561	0.000491692	0.0143315	-0.275065	2.44037
80003	PCNXL2	1.28647	1.92081	3.13988	0.00262071	0.0372883	-1.78027	2.4393
2621	GAS6	1.28502	1.58698	3.44507	0.0010469	0.0225604	-0.94141	2.43686
55007	FAM118A	1.28287	2.2105	3.1017	0.00292941	0.0398907	-1.89154	2.43323
64761	PARP12	1.28207	3.52354	3.49811	0.000888283	0.0203789	-0.803894	2.43188
11190	CEP250	1.27841	2.96964	3.9456	0.00021094	0.00961463	0.503197	2.42571
79980	DSN1	1.27741	0.538779	3.78161	0.000360967	0.0122551	0.0735111	2.42403
3430	IFI35	1.27006	2.1446	3.20137	0.00218685	0.033944	-1.62154	2.41172
165918	RNF168	1.26995	2.23965	3.17959	0.00233219	0.0352448	-1.68602	2.41153
9984	THOC1	1.26994	1.29892	3.39684	0.00121409	0.0243904	-1.05583	2.41152
51175	TUBE1	1.26977	0.419616	3.27963	0.00173194	0.0294861	-1.31447	2.41123
49855	SCAPER	1.26898	2.02549	3.73842	0.000415027	0.0131836	-0.117008	2.4099
63897	HEATR6	1.26867	0.949273	3.19601	0.00222183	0.0341881	-1.5606	2.4094
203197	C9orf91	1.26842	1.07102	3.30184	0.00162004	0.0285003	-1.29934	2.40897
54535	CCHCR1	1.26489	1.33301	3.62579	0.000594859	0.0157891	-0.426388	2.40308
58487	CREBZF	1.263	3.31122	3.85811	0.000281351	0.0107904	0.244308	2.39994
83860	TAF3	1.26269	0.716339	3.40234	0.00119382	0.0243249	-1.00773	2.39943
8216	LZTR1	1.2621	2.71877	3.69274	0.000480596	0.014129	-0.256715	2.39845
3182	HNRNPAB	1.25954	3.55295	3.38933	0.00124231	0.0247584	-1.09919	2.3942
8148	TAF15	1.25803	1.87926	3.47784	0.000946013	0.0212625	-0.86207	2.39168
79640	C22orf46	1.25643	0.246419	3.00142	0.00390967	0.0474539	-2.02308	2.38904
4176	MCM7	1.2553	2.86919	3.53642	0.000788233	0.0190172	-0.702613	2.38716
8924	HERC2	1.25419	3.54195	3.17427	0.00236901	0.0354096	-1.67585	2.38533
23395	LARS2	1.25403	1.34355	3.90246	0.000243224	0.0102123	0.395568	2.38506
348654	GEN1	1.25263	1.20308	3.02018	0.00370564	0.0460303	-2.04416	2.38276
22897	CEP164	1.25058	2.12913	3.12059	0.00277266	0.0384641	-1.83866	2.37937
283899	INO80E	1.24895	2.50545	3.33461	0.00146737	0.0270572	-1.27234	2.37669
55697	VAC14	1.24895	2.94212	3.74095	0.000411649	0.0131468	-0.110848	2.37668
92667	MGME1	1.24714	1.1257	3.37841	0.00128445	0.0252301	-1.0939	2.3737
6641	SNTB1	1.24469	2.35529	3.08393	0.00308436	0.0411179	-1.93567	2.36968
115426	UHRF2	1.24438	2.80679	3.94565	0.000210905	0.00961463	0.497687	2.36916
7701	ZNF142	1.2395	2.05168	3.98269	0.000186514	0.00895115	0.612898	2.36117
5965	RECQL	1.23713	2.56149	3.21345	0.00210995	0.0332657	-1.59877	2.35729
5987	TRIM27	1.2345	3.00593	3.51327	0.000847346	0.01985	-0.771032	2.35299
23357	ANGEL1	1.23302	1.42322	3.27483	0.00175703	0.0297422	-1.40163	2.35059
9681	DEPDC5	1.22804	2.15043	4.89831	7.63942e-06	0.00175845	3.56953	2.34248
8884	SLC5A6	1.22476	1.89677	3.35212	0.00139148	0.0263137	-1.20794	2.33717
55300	PI4K2B	1.2241	1.22629	3.09382	0.0029972	0.0403192	-1.8462	2.3361
79622	SNRNP25	1.22285	0.650424	3.17598	0.0023571	0.0353506	-1.60288	2.33407
8888	MCM3AP	1.22268	3.4386	3.37919	0.00128139	0.0252277	-1.13303	2.3338
27148	STK36	1.22259	1.57215	3.40496	0.0011843	0.0242276	-1.05531	2.33366
2923	PDIA3	1.2206	4.23355	3.65791	0.00053714	0.0148897	-0.321896	2.33043
64222	TOR3A	1.22014	1.86479	3.08853	0.00304356	0.0407575	-1.9092	2.32969
55757	UGGT2	1.22009	1.6076	3.15562	0.00250257	0.0364248	-1.73576	2.32961
79173	C19orf57	1.21932	0.310131	3.69576	0.000475971	0.0140864	-0.17586	2.32837
11200	CHEK2	1.21812	0.26728	3.06847	0.00322544	0.0420206	-1.84777	2.32643
23143	LRCH1	1.21789	2.08539	3.5428	0.000772649	0.0188461	-0.683084	2.32606
51236	HGH1	1.2153	0.655249	3.18196	0.0023159	0.0350285	-1.59956	2.32189
400954	EML6	1.2133	0.796595	3.01019	0.00381307	0.0465993	-2.05752	2.31867
93323	HAUS8	1.21167	0.0719239	3.34404	0.001426	0.0266543	-1.11821	2.31605
51163	DBR1	1.20939	0.741283	3.09893	0.00295303	0.0401483	-1.80373	2.3124
79879	CCDC134	1.20939	0.145318	3.37335	0.00130441	0.0253975	-1.04366	2.3124
955	ENTPD6	1.20706	2.67399	3.41832	0.00113674	0.0236914	-1.04073	2.30867
51154	MRTO4	1.20482	0.737132	3.10638	0.00288977	0.0394417	-1.78265	2.30508
83696	TRAPPC9	1.20034	2.95546	4.09979	0.000126009	0.00717163	0.97419	2.29794
29945	ANAPC4	1.20019	1.63519	3.14201	0.00260446	0.0372883	-1.75419	2.2977
26168	SENP3	1.19821	0.448691	3.24624	0.00191389	0.0313994	-1.40244	2.29454
63977	PRDM15	1.19777	1.19085	3.30148	0.00162181	0.0285003	-1.3155	2.29384
9675	TTI1	1.1881	1.88226	4.05398	0.000146996	0.00783021	0.838526	2.27852
23335	WDR7	1.18792	2.39775	3.05465	0.0033566	0.0430348	-2.01617	2.27824
7776	ZNF236	1.18759	2.22809	3.4592	0.0010022	0.0219603	-0.925167	2.27772
4292	MLH1	1.18741	1.99593	3.16387	0.00244265	0.0359951	-1.71442	2.27743
2026	ENO2	1.18501	0.977302	3.2774	0.00174354	0.0296268	-1.35137	2.27365
9739	SETD1A	1.18472	1.84032	3.69371	0.000479103	0.014129	-0.244378	2.27319
57109	REXO4	1.18055	1.19135	3.14026	0.00261777	0.0372883	-1.74385	2.26663
55172	DNAAF2	1.17104	0.642304	3.24443	0.00192422	0.0314948	-1.41668	2.25175
10616	RBCK1	1.17066	3.77057	3.271	0.00177732	0.0299811	-1.42142	2.25115
9696	CROCC	1.17036	1.94932	3.07131	0.00319911	0.0419222	-1.96442	2.25067
54681	P4HTM	1.17018	2.08585	3.84454	0.00029412	0.010972	0.194567	2.25039
10196	PRMT3	1.16811	0.79981	3.03605	0.00354097	0.0447204	-1.96534	2.24716
11073	TOPBP1	1.16799	2.52373	3.30698	0.00159514	0.0283248	-1.34797	2.24698
10797	MTHFD2	1.16298	3.07717	3.00638	0.00385475	0.0469793	-2.13999	2.23919
26608	TBL2	1.16249	1.53776	3.60054	0.000644332	0.0166299	-0.496048	2.23843
261734	NPHP4	1.15541	1.35025	3.37348	0.00130391	0.0253975	-1.13053	2.22748
92715	DPH7	1.15485	1.14561	3.50851	0.000860007	0.0200936	-0.736993	2.22661
55341	LSG1	1.15458	1.9611	3.393	0.00122845	0.0245925	-1.104	2.22619
10038	PARP2	1.15421	0.409452	3.31503	0.00155688	0.0278967	-1.22796	2.22562
22993	HMGXB3	1.14356	2.8852	3.16879	0.00240757	0.0357734	-1.71582	2.20925
64420	SUSD1	1.14101	2.13753	3.44526	0.00104626	0.0225604	-0.960198	2.20536
80198	MUS81	1.13859	2.86731	3.15252	0.00252542	0.0366072	-1.76081	2.20165
115948	CCDC151	1.13511	0.242055	3.36474	0.00133906	0.0257735	-1.0716	2.19635
285598	ARL10	1.13411	0.557693	3.09869	0.00295511	0.0401483	-1.79045	2.19483
79677	SMC6	1.13361	1.93876	3.47943	0.000941352	0.0211858	-0.852929	2.19408
152992	TRMT44	1.13269	1.86972	3.55431	0.000745283	0.018456	-0.650947	2.19267
55183	RIF1	1.13248	3.69801	3.3381	0.00145193	0.0269497	-1.24273	2.19236
9238	TBRG4	1.13218	2.2467	3.11811	0.00279276	0.03864	-1.84642	2.1919
9918	NCAPD2	1.12224	2.80881	3.46695	0.000978449	0.021615	-0.905148	2.17684
9684	LRRC14	1.11797	2.46448	3.52308	0.000821801	0.019457	-0.748829	2.17042
9688	NUP93	1.1176	1.85024	3.0305	0.00359778	0.0451171	-2.05494	2.16986
65992	DDRGK1	1.11725	1.75358	3.72559	0.000432522	0.0134271	-0.147636	2.16933
55813	UTP6	1.11701	2.15572	3.98029	0.000188006	0.00899842	0.608392	2.16897
57521	RPTOR	1.11655	2.6811	3.26078	0.00183256	0.0305709	-1.47474	2.16828
374868	ATP9B	1.11542	2.74967	3.72352	0.00043541	0.0134462	-0.168177	2.16658
10376	TUBA1B	1.11383	5.19449	3.44898	0.00103434	0.0223984	-0.876326	2.16419
8243	SMC1A	1.11075	3.21417	4.10033	0.000125779	0.00717163	0.976526	2.15958
152002	XXYLT1	1.10835	0.594525	3.14053	0.00261577	0.0372883	-1.68561	2.156
84904	ARHGEF39	1.10763	0.990125	3.46688	0.000978683	0.021615	-0.835324	2.15492
51096	UTP18	1.10672	1.75277	3.11303	0.00283445	0.0389863	-1.84324	2.15355
64943	NT5DC2	1.10563	1.37706	3.14306	0.00259643	0.0372507	-1.74969	2.15193
10180	RBM6	1.0986	3.27584	2.99149	0.00402178	0.0484825	-2.16958	2.14147
64062	RBM26	1.09269	2.85861	3.79683	0.00034357	0.0118733	0.04892	2.13271
55814	BDP1	1.09247	3.32718	3.12222	0.00275948	0.0384071	-1.83029	2.13239
5982	RFC2	1.08963	1.25765	3.49638	0.000893083	0.0204404	-0.769434	2.12819
57696	DDX55	1.08622	1.04237	2.98116	0.00414164	0.049391	-2.12712	2.12317
80155	NAA15	1.08548	2.53914	3.10088	0.00293642	0.0399555	-1.89874	2.12208
7184	HSP90B1	1.0829	5.09706	3.09522	0.00298504	0.0402862	-1.82026	2.11829
79906	MORN1	1.0828	0.7289	3.11102	0.00285104	0.0391539	-1.77834	2.11814
10813	UTP14A	1.07794	0.589551	3.01496	0.00376142	0.0462225	-1.99476	2.11102
5905	RANGAP1	1.07665	3.60067	3.35435	0.00138208	0.0262738	-1.19464	2.10913
116840	CNTROB	1.07548	1.81062	3.48302	0.000930917	0.0210577	-0.843608	2.10742
1841	DTYMK	1.07192	0.97473	3.00425	0.00387825	0.0472008	-2.07542	2.10222
23165	NUP205	1.07187	2.88443	3.20225	0.00218117	0.0338854	-1.63055	2.10216
4678	NASP	1.06894	2.84736	3.65306	0.000545498	0.0149237	-0.374507	2.0979
158056	MAMDC4	1.06286	2.07918	3.12295	0.00275361	0.0384071	-1.83393	2.08907
11124	FAF1	1.05848	2.45493	3.43797	0.00107005	0.0228376	-0.98841	2.08273
84286	TMEM175	1.05783	1.73977	3.05939	0.00331104	0.0426378	-1.97394	2.08179
6522	SLC4A2	1.05547	3.4227	3.44921	0.0010336	0.0223984	-0.938709	2.07839
2356	FPGS	1.05274	2.38502	3.27089	0.00177789	0.0299811	-1.44546	2.07447
79902	NUP85	1.05172	1.93898	3.77467	0.000369174	0.0123454	-0.00799644	2.07299
57494	RIMKLB	1.05115	1.89733	3.48314	0.000930593	0.0210577	-0.846129	2.07218
11044	PAPD7	1.05012	1.81415	3.61793	0.000609864	0.0160467	-0.450324	2.0707
23246	BOP1	1.04982	1.81575	3.20347	0.00217329	0.0338519	-1.61143	2.07028
54906	FAM208B	1.04085	3.16556	3.08979	0.00303243	0.0406391	-1.92328	2.05744
55705	IPO9	1.04064	2.53585	3.10744	0.00288092	0.0393747	-1.88293	2.05714
55741	EDEM2	1.03676	1.96799	3.29449	0.00165628	0.0288621	-1.36093	2.05162
7517	XRCC3	1.03551	2.58184	3.57482	0.000698774	0.0176503	-0.601628	2.04984
7700	ZNF141	1.03549	1.17542	3.09547	0.00298291	0.0402862	-1.83364	2.0498
57130	ATP13A1	1.03267	3.02919	3.3719	0.00131017	0.0254538	-1.16645	2.0458
55269	PSPC1	1.02714	2.78845	3.6815	0.000498195	0.0143315	-0.292064	2.03799
253980	KCTD13	1.02638	1.29534	3.86421	0.000275781	0.0106869	0.291924	2.0369
2618	GART	1.0256	2.47891	3.62598	0.000594495	0.0157891	-0.452641	2.0358
79684	MSANTD2	1.02456	0.596902	3.06365	0.00327058	0.0423292	-1.88652	2.03434
80152	CENPT	1.02259	2.30047	3.13879	0.0026291	0.0372883	-1.79732	2.03156
84874	ZNF514	1.02136	0.90091	3.22659	0.0020292	0.0325933	-1.48644	2.02984
9129	PRPF3	1.01681	2.78544	3.49895	0.000885969	0.0203661	-0.817869	2.02344
89941	RHOT2	1.01628	3.53765	4.01738	0.000166151	0.00834879	0.728185	2.0227
9725	TMEM63A	1.01543	3.23279	3.04903	0.00341131	0.043485	-2.02506	2.02151
55080	TAPBPL	1.0149	2.36573	3.16571	0.00242948	0.0359202	-1.72121	2.02076
55177	RMDN3	1.01186	1.65094	3.63276	0.000581848	0.0156543	-0.411	2.01651
3609	ILF3	1.00919	4.55343	3.42242	0.00112249	0.0234496	-0.974478	2.01278
4591	TRIM37	1.00913	1.81127	3.20525	0.00216186	0.033733	-1.60001	2.0127
55035	NOL8	1.00322	1.76969	3.04747	0.00342666	0.0435869	-2.00571	2.00446
23503	ZFYVE26	1.0016	3.98085	3.36575	0.00133496	0.0257443	-1.1529	2.00221
8568	RRP1	1.00114	1.75526	3.46222	0.000992871	0.0218719	-0.895876	2.00158
84838	ZNF496	0.998608	2.12876	3.09632	0.00297557	0.0402722	-1.90278	1.99807
5373	PMM2	0.998149	1.25319	3.5367	0.000787543	0.0190172	-0.659019	1.99744
54606	DDX56	0.989604	2.21374	3.52081	0.000827634	0.019517	-0.74899	1.98564
26750	RPS6KC1	0.989252	1.8236	3.31029	0.00157933	0.0281851	-1.32012	1.98516
121441	NEDD1	0.984391	1.49261	3.06853	0.0032249	0.0420206	-1.92703	1.97848
84289	ING5	0.977611	1.74007	3.05245	0.00337787	0.0432762	-1.99746	1.9692
10147	SUGP2	0.973982	3.69111	3.49969	0.000883937	0.0203661	-0.791812	1.96425
54487	DGCR8	0.970686	2.39024	3.45775	0.00100668	0.0219603	-0.933664	1.95977
8906	AP1G2	0.968178	3.6428	3.29021	0.00167777	0.0289437	-1.37664	1.95637
9183	ZW10	0.965401	1.10332	3.17657	0.00235304	0.0353364	-1.63287	1.95261
1725	DHPS	0.964851	2.11112	3.72631	0.000431518	0.0134271	-0.153488	1.95186
7627	ZNF75A	0.964273	1.23105	3.32574	0.0015073	0.0273952	-1.23836	1.95108
10013	HDAC6	0.957588	3.0351	3.17289	0.00237868	0.0354943	-1.70576	1.94206
23279	NUP160	0.954898	2.38613	3.53885	0.000782275	0.0189507	-0.703013	1.93844
124565	SLC38A10	0.954329	4.14297	3.28619	0.00169816	0.0291064	-1.36369	1.93768
114790	STK11IP	0.95248	1.91747	3.36374	0.00134315	0.025812	-1.17664	1.9352
55072	RNF31	0.948845	2.37703	3.07241	0.00318889	0.0418206	-1.96581	1.93033
56886	UGGT1	0.946192	3.85118	3.57721	0.000693526	0.0175427	-0.572579	1.92678
10263	CDK2AP2	0.942069	2.61604	3.18731	0.00227966	0.0347169	-1.67381	1.92128
65980	BRD9	0.931027	2.29429	3.5431	0.000771926	0.0188461	-0.688148	1.90663
79174	CRELD2	0.925106	2.48858	3.18361	0.00230471	0.0349249	-1.68212	1.89882
4927	NUP88	0.920032	2.54478	3.50342	0.000873742	0.0203229	-0.805408	1.89216
23334	SZT2	0.918496	4.08397	3.81631	0.000322488	0.0115915	0.136307	1.89014
54468	MIOS	0.91824	2.27748	2.9972	0.00395693	0.0478307	-2.16058	1.88981
25904	CNOT10	0.915797	1.86734	3.2606	0.00183353	0.0305709	-1.45176	1.88661
8295	TRRAP	0.909916	3.96683	3.12464	0.00274007	0.0382812	-1.7981	1.87894
10426	TUBGCP3	0.909856	1.97584	3.4479	0.00103778	0.0224455	-0.948868	1.87886
83746	L3MBTL2	0.90971	1.96653	3.29042	0.0016767	0.0289437	-1.38078	1.87867
23065	EMC1	0.908193	2.36107	3.08498	0.00307502	0.0410242	-1.93833	1.87669
79751	SLC25A22	0.908102	1.65961	3.15437	0.00251179	0.0364991	-1.72202	1.87657
80724	ACAD10	0.90583	1.72387	2.98431	0.00410467	0.0491689	-2.16023	1.87362
150465	TTL	0.892906	2.57049	3.04048	0.00349615	0.0442174	-2.05721	1.85691
200081	TXLNA	0.888012	3.51613	3.02163	0.00369032	0.045953	-2.08802	1.85062
340371	NRBP2	0.875568	2.29444	3.12673	0.00272345	0.0381692	-1.83459	1.83473
55732	C1orf112	0.872296	1.35982	3.09178	0.00301502	0.0404669	-1.86782	1.83057
1017	CDK2	0.865232	2.26218	3.3169	0.00154809	0.0278798	-1.31996	1.82163
57634	EP400	0.864069	3.6952	3.02572	0.00364744	0.0455788	-2.06522	1.82017
63925	ZNF335	0.857033	3.0995	3.39763	0.00121116	0.0243838	-1.09953	1.81131
23070	CMTR1	0.854433	2.96761	3.21482	0.00210143	0.0331985	-1.6013	1.80805
4686	NCBP1	0.854073	2.57489	3.18841	0.00227226	0.0346935	-1.67003	1.8076
1877	E4F1	0.849534	2.46294	3.03314	0.00357065	0.0449674	-2.07508	1.80192
5428	POLG	0.843056	3.94226	3.199	0.00220222	0.0340338	-1.61659	1.79385
23113	CUL9	0.842731	3.23693	3.52472	0.000817609	0.0194355	-0.739464	1.79344
4123	MAN2C1	0.837973	3.68132	3.24604	0.00191505	0.0313994	-1.49688	1.78754
23020	SNRNP200	0.83741	4.29752	3.0836	0.00308734	0.0411267	-1.90123	1.78684
54887	UHRF1BP1	0.835626	2.82874	3.08002	0.00311946	0.0412838	-1.95495	1.78463
92140	MTDH	0.829192	4.01114	2.98296	0.00412043	0.0492372	-2.17308	1.77669
65123	INTS3	0.823817	3.51502	3.26702	0.00179862	0.0302444	-1.44706	1.77008
3661	IRF3	0.82049	2.72507	3.39971	0.00120348	0.0243479	-1.09794	1.76601
7511	XPNPEP1	0.818445	2.74429	3.08784	0.00304962	0.0408079	-1.93656	1.7635
84901	NFATC2IP	0.814974	2.87089	3.65727	0.000538238	0.0148897	-0.364814	1.75927
85406	DNAJC14	0.811556	1.94288	3.01085	0.00380582	0.0465426	-2.10784	1.7551
51593	SRRT	0.806799	3.53509	3.32935	0.00149094	0.0273216	-1.27699	1.74933
26121	PRPF31	0.800797	2.02679	3.1771	0.00234932	0.0353364	-1.68605	1.74206
23644	EDC4	0.799939	3.00939	3.28621	0.00169805	0.0291064	-1.40847	1.74103
23392	KIAA0368	0.796545	4.23254	3.0429	0.00347194	0.0440052	-2.00518	1.73694
9031	BAZ1B	0.796324	3.65509	3.02863	0.00361711	0.0452317	-2.06641	1.73667
80167	C4orf29	0.790184	1.84202	3.17013	0.00239806	0.0356935	-1.68371	1.72929
66036	MTMR9	0.780225	2.09062	3.07781	0.00313951	0.0414255	-1.94297	1.7174
54617	INO80	0.768175	3.0791	3.72504	0.000433278	0.0134271	-0.164013	1.70311
84464	SLX4	0.768026	1.84443	3.13975	0.00262168	0.0372883	-1.77814	1.70294
60412	EXOC4	0.74276	3.4174	3.54878	0.000758306	0.0186241	-0.665193	1.67337
23274	CLEC16A	0.720275	3.29319	3.16123	0.00246166	0.0361552	-1.73739	1.6475
25839	COG4	0.70797	2.74885	3.07912	0.00312761	0.041353	-1.96031	1.6335
11253	MAN1B1	0.701765	2.80586	3.11662	0.00280489	0.0387001	-1.86267	1.62649
11338	U2AF2	0.699665	3.92302	3.19026	0.00225987	0.0345638	-1.64096	1.62413

## Sheet: ST-05.
Supplemental Table 5. 717 DEGs Decreased Abundance in BKVN (N=4) vs. NR (N=26).
EntrezGeneID	Symbol	logFC	AveExpr	t	PValue	adjPVal	B	FC
6700	SPRR2A	-5.04812	5.78639	-4.70138	1.55383e-05	0.00246352	2.92048	-33.0854
84518	CNFN	-4.84959	5.01065	-3.33885	0.00144866	0.0269497	-1.17436	-28.8319
3853	KRT6A	-4.72581	5.23017	-3.7201	0.000440223	0.0135231	-0.123557	-26.4613
49860	CRNN	-4.64957	6.90406	-4.03129	0.000158604	0.00809291	0.783047	-25.0993
5655	KLK10	-4.47674	3.99488	-3.1392	0.00262591	0.0372883	-1.66432	-22.2656
3851	KRT4	-4.35307	5.94206	-3.92975	0.000222292	0.00979464	0.463074	-20.4365
84985	FAM83A	-4.22766	4.64668	-3.60574	0.000633831	0.0164644	-0.466007	-18.735
339967	TMPRSS11A	-4.22064	4.55508	-3.91722	0.000231678	0.00999772	0.46427	-18.644
11005	SPINK5	-4.21715	6.90516	-3.98513	0.000185004	0.00890278	0.647491	-18.5989
54544	CRCT1	-4.14185	6.66535	-3.1594	0.00247493	0.0363201	-1.70331	-17.6531
10321	CRISP3	-4.14159	7.18238	-4.11483	0.000119771	0.00689754	1.05175	-17.6499
196374	KRT78	-4.07011	6.82886	-3.87354	0.000267473	0.0105217	0.309388	-16.7967
6699	SPRR1B	-4.06681	4.8768	-3.80377	0.000335912	0.0117025	0.109004	-16.7583
51458	RHCG	-3.92107	7.41151	-4.23328	8.00652e-05	0.00546814	1.42168	-15.1481
144568	A2ML1	-3.90899	6.87967	-4.65226	1.85166e-05	0.00278643	2.75885	-15.0218
394263	MUC21	-3.8998	7.65407	-4.12346	0.000116328	0.00681699	1.08767	-14.9264
5307	PITX1	-3.85921	6.37764	-4.37729	4.87287e-05	0.00433163	1.86241	-14.5124
2012	EMP1	-3.84177	8.26276	-4.11753	0.000118685	0.00688725	1.07554	-14.338
79919	C2orf54	-3.81077	5.44496	-3.76583	0.000379878	0.0125614	-0.0306818	-14.0332
84659	RNASE7	-3.805	5.39104	-3.81004	0.000329139	0.0116425	0.101744	-13.9772
4118	MAL	-3.80157	7.75345	-4.35714	5.22581e-05	0.00448284	1.81423	-13.944
6707	SPRR3	-3.79389	9.70871	-4.39959	4.50923e-05	0.00420272	1.92309	-13.8699
11202	KLK8	-3.71096	-1.11344	-3.04378	0.00346317	0.0439253	-1.83708	-13.0951
342897	NCCRP1	-3.70397	6.86958	-4.63519	1.96768e-05	0.00281687	2.70326	-13.0318
83886	PRSS27	-3.66914	6.29723	-4.77751	1.18243e-05	0.00214248	3.16898	-12.721
100507679	MUC22	-3.65376	6.86272	-3.6848	0.000492957	0.0143315	-0.233104	-12.5861
9407	TMPRSS11D	-3.63451	5.7616	-4.45055	3.77464e-05	0.0039868	2.0913	-12.4193
401934	RNF223	-3.62604	5.021	-3.8467	0.000292046	0.0109585	0.214351	-12.3466
3868	KRT16	-3.60337	4.99797	-3.24311	0.00193183	0.031558	-1.50014	-12.1541
285973	ATG9B	-3.56751	5.30553	-4.02282	0.000163158	0.00830142	0.741022	-11.8557
124976	SPNS2	-3.5605	8.2069	-4.56058	2.5636e-05	0.00327495	2.456	-11.7983
3860	KRT13	-3.55143	9.41366	-3.92411	0.000226472	0.00990506	0.50115	-11.7243
1048	CEACAM5	-3.53767	6.60389	-6.34652	3.19908e-08	8.11515e-05	8.65212	-11.613
29923	HILPDA	-3.51515	4.4641	-3.15776	0.00248689	0.0363519	-1.69537	-11.4331
9572	NR1D1	-3.49854	5.2104	-4.2709	7.03743e-05	0.00507982	1.51625	-11.3023
4680	CEACAM6	-3.48242	6.21186	-6.41021	2.49703e-08	7.38996e-05	8.89573	-11.1767
55432	YOD1	-3.47566	6.43785	-3.81505	0.000323808	0.0115915	0.130661	-11.1245
647024	C6orf132	-3.47433	6.27963	-3.88207	0.00026009	0.0104627	0.330348	-11.1142
2568	GABRP	-3.4623	6.60817	-3.6781	0.000503631	0.0143648	-0.258785	-11.0219
50506	DUOX2	-3.45934	8.61321	-5.18647	2.65368e-06	0.00107094	4.49278	-10.9993
55001	TTC22	-3.43845	5.85075	-4.91181	7.27368e-06	0.00175845	3.61815	-10.8412
2525	FUT3	-3.40225	5.18102	-4.76074	1.25591e-05	0.00216517	3.11001	-10.5725
3934	LCN2	-3.39354	8.18596	-6.16013	6.5909e-08	0.000106395	7.87322	-10.5089
1087	CEACAM7	-3.38411	6.08848	-4.29001	6.58983e-05	0.00495163	1.57918	-10.4404
6338	SCNN1B	-3.35965	4.81972	-3.8385	0.00029998	0.0110974	0.185864	-10.2649
28983	TMPRSS11E	-3.3371	5.83802	-4.1225	0.000116707	0.00681699	1.05151	-10.1057
8000	PSCA	-3.33255	7.45517	-4.34853	5.38407e-05	0.00454648	1.78586	-10.0739
7113	TMPRSS2	-3.32205	7.4666	-5.09501	3.72021e-06	0.00130505	4.22596	-10.0008
5493	PPL	-3.3004	8.61342	-3.4658	0.000981954	0.0216603	-0.793033	-9.85188
2528	FUT6	-3.28314	4.31881	-3.39964	0.00120372	0.0243479	-1.06495	-9.73471
405753	DUOXA2	-3.28179	6.3728	-4.53246	2.83102e-05	0.00343045	2.36349	-9.72563
5507	PPP1R3C	-3.27561	4.95288	-3.6664	0.000522792	0.0146654	-0.325222	-9.68402
1893	ECM1	-3.27176	8.20041	-3.3788	0.00128291	0.0252277	-1.03867	-9.65827
137797	LYPD2	-3.2214	4.59963	-3.81632	0.000322473	0.0115915	0.123204	-9.32694
8796	SCEL	-3.21686	7.17095	-4.43717	3.95534e-05	0.0039868	2.0669	-9.29764
83699	SH3BGRL2	-3.20765	5.09794	-4.43095	4.04231e-05	0.0039868	2.02561	-9.23843
132724	TMPRSS11B	-3.18617	6.56503	-3.6014	0.000642586	0.016609	-0.481212	-9.1019
5753	PTK6	-3.11765	4.69166	-3.65316	0.000545315	0.0149237	-0.361935	-8.67973
4585	MUC4	-3.09924	7.45165	-3.90289	0.000242882	0.0102123	0.424552	-8.56965
9351	SLC9A3R2	-3.09229	3.32111	-3.49974	0.000883811	0.0203661	-0.735525	-8.52849
23508	TTC9	-3.08774	6.23847	-3.90925	0.000237842	0.0100796	0.414147	-8.50162
220	ALDH1A3	-3.08127	6.07912	-4.88122	8.12825e-06	0.00176016	3.51564	-8.46356
134266	GRPEL2	-3.05966	4.48735	-3.01539	0.00375684	0.0461982	-2.09282	-8.33778
3983	ABLIM1	-3.05823	6.81395	-3.66331	0.000527967	0.0147176	-0.28762	-8.32948
64063	PRSS22	-3.05607	7.25861	-4.69079	1.6138e-05	0.00253595	2.88461	-8.31703
26353	HSPB8	-3.04589	6.55797	-4.19108	9.24742e-05	0.00590658	1.28029	-8.25857
114907	FBXO32	-3.01657	6.00784	-4.51983	2.95985e-05	0.00345292	2.32152	-8.09239
3248	HPGD	-3.01229	7.52893	-5.54162	7.02594e-07	0.000519832	5.74517	-8.06842
54869	EPS8L1	-2.97338	7.75607	-3.85272	0.000286356	0.010864	0.284109	-7.85371
144501	KRT80	-2.96682	5.88821	-3.95983	0.000201225	0.00944285	0.557472	-7.81813
29943	PADI1	-2.95516	5.82257	-3.88167	0.000260433	0.0104627	0.324335	-7.7552
7498	XDH	-2.95245	4.44665	-4.46071	3.64275e-05	0.00396836	2.12812	-7.7406
80352	RNF39	-2.92811	4.71384	-3.38545	0.00125712	0.0249975	-1.12266	-7.6111
4008	LMO7	-2.9281	6.99031	-4.99817	5.30813e-06	0.00152027	3.90473	-7.61107
30001	ERO1L	-2.92316	8.13313	-3.80504	0.000334534	0.0117025	0.149728	-7.58506
79838	TMC5	-2.91655	4.22875	-4.03362	0.000157372	0.00807644	0.796434	-7.55041
10562	OLFM4	-2.91406	4.33451	-3.9311	0.000221302	0.00977527	0.464077	-7.53735
7739	ZNF185	-2.9093	5.7336	-3.91538	0.000233085	0.0100109	0.420814	-7.51251
5652	PRSS8	-2.89829	6.27198	-4.26036	7.29681e-05	0.00515916	1.49632	-7.4554
23650	TRIM29	-2.86199	4.52226	-4.05879	0.000144642	0.00783021	0.851087	-7.2702
55286	C4orf19	-2.85784	4.56466	-4.03832	0.000154917	0.00799671	0.791898	-7.2493
58476	TP53INP2	-2.85528	6.13387	-4.06712	0.000140654	0.00770863	0.88951	-7.23645
90527	DUOXA1	-2.84831	4.91454	-3.83774	0.000300722	0.0111017	0.17527	-7.20154
84525	HOPX	-2.83911	5.17308	-4.29748	6.42238e-05	0.00491561	1.59601	-7.1558
645638	WFDC21P	-2.8371	3.8157	-3.40195	0.00119527	0.0243249	-1.0273	-7.14584
11227	GALNT5	-2.83273	3.87973	-3.88334	0.000259007	0.0104627	0.346628	-7.12423
9792	SERTAD2	-2.83201	5.9738	-4.3653	5.07991e-05	0.00442176	1.82296	-7.12067
7039	TGFA	-2.82637	5.51248	-4.8847	8.02625e-06	0.00175953	3.52538	-7.09285
10317	B3GALT5	-2.82519	5.97068	-3.69275	0.000480573	0.014129	-0.230519	-7.0871
51228	GLTP	-2.8188	5.29103	-4.44659	3.82732e-05	0.0039868	2.07562	-7.05575
64855	FAM129B	-2.81598	8.54807	-3.80359	0.000336109	0.0117025	0.15323	-7.04199
901	CCNG2	-2.80932	6.50537	-5.09049	3.78254e-06	0.00130505	4.22204	-7.00953
54101	RIPK4	-2.80417	4.57442	-3.79613	0.000344359	0.0118733	0.0522839	-6.98456
390	RND3	-2.7969	6.7616	-4.00387	0.000173814	0.00852141	0.71466	-6.94947
23037	PDZD2	-2.79385	4.02504	-3.30963	0.00158245	0.0282124	-1.3232	-6.93477
3557	IL1RN	-2.7924	7.97536	-4.25937	7.32167e-05	0.00515916	1.5104	-6.92782
163259	DENND2C	-2.78744	3.98638	-3.55691	0.000739216	0.0183584	-0.621893	-6.90406
255394	TCP11L2	-2.78631	5.41178	-4.25556	7.418e-05	0.00519548	1.46498	-6.89864
1475	CSTA	-2.77963	4.58089	-4.34018	5.54194e-05	0.00462011	1.73757	-6.86675
66004	LYNX1	-2.77695	3.66395	-3.43589	0.00107693	0.0229018	-0.943645	-6.854
79088	ZNF426	-2.77076	4.84128	-3.05147	0.00338742	0.043336	-2.02186	-6.82469
9322	TRIP10	-2.76665	5.92504	-4.22642	8.19642e-05	0.00554276	1.38457	-6.80525
117157	SH2D1B	-2.76487	3.63883	-3.20005	0.0021954	0.0339875	-1.5725	-6.79687
83543	AIF1L	-2.75887	6.04187	-3.31459	0.00155895	0.0279055	-1.28195	-6.76866
284340	CXCL17	-2.75119	3.21646	-3.33079	0.00148443	0.0272304	-1.1807	-6.73274
27111	SDCBP2	-2.74321	5.03141	-4.34158	5.51507e-05	0.00461939	1.73603	-6.69557
11254	SLC6A14	-2.73479	4.84573	-4.2067	8.76784e-05	0.00574504	1.30839	-6.65662
79098	C1orf116	-2.72647	5.95648	-4.47104	3.51332e-05	0.00387491	2.16482	-6.61835
1428	CRYM	-2.72329	2.99943	-3.57301	0.000702754	0.0177004	-0.52122	-6.60378
4293	MAP3K9	-2.7201	4.69618	-3.11221	0.00284123	0.0390493	-1.86503	-6.5892
56204	FAM214A	-2.71854	5.75565	-4.19003	9.28048e-05	0.00590658	1.26634	-6.58207
57447	NDRG2	-2.71728	6.49372	-4.31459	6.05428e-05	0.00482557	1.67437	-6.57633
1673	DEFB4A	-2.71519	-2.10373	-3.13879	0.0026291	0.0372883	-1.61955	-6.56681
342538	NACA2	-2.69715	-0.965666	-4.30545	6.24831e-05	0.00487395	1.41845	-6.48519
23328	SASH1	-2.69468	6.18086	-3.07775	0.0031401	0.0414255	-1.89591	-6.47408
114990	VASN	-2.68689	5.44788	-3.8462	0.000292522	0.0109585	0.208201	-6.43925
1847	DUSP5	-2.66793	7.61117	-4.26835	7.0993e-05	0.00510373	1.53827	-6.35516
4084	MXD1	-2.66722	9.19134	-3.7312	0.000424779	0.0132995	-0.0512956	-6.35203
3866	KRT15	-2.66078	5.02472	-3.99659	0.000178079	0.00868723	0.654809	-6.32376
1969	EPHA2	-2.65893	7.36038	-3.83065	0.000307762	0.0112912	0.21511	-6.31563
10331	B3GNT3	-2.6519	3.96525	-3.52159	0.000825638	0.0194958	-0.725078	-6.28492
1040	CDS1	-2.64815	4.37573	-3.91479	0.000233543	0.0100109	0.409253	-6.26865
9052	GPRC5A	-2.64769	7.23506	-4.86689	8.56185e-06	0.00177602	3.46229	-6.26661
5768	QSOX1	-2.62705	7.33025	-3.45998	0.000999781	0.0219445	-0.844462	-6.17762
29841	GRHL1	-2.62411	5.34974	-4.1946	9.13709e-05	0.0058999	1.2744	-6.16505
22822	PHLDA1	-2.61128	7.34366	-3.782	0.000360508	0.0122551	0.0699861	-6.11045
148022	TICAM1	-2.61106	4.58116	-3.2929	0.00166426	0.0288653	-1.38236	-6.10953
79602	ADIPOR2	-2.59664	5.39732	-4.12584	0.000115395	0.00678502	1.06067	-6.04875
639	PRDM1	-2.59628	6.04381	-4.53158	2.83987e-05	0.00343045	2.36101	-6.04725
131177	FAM3D	-2.58986	3.03356	-3.05768	0.00332744	0.0428155	-1.88953	-6.02039
56649	TMPRSS4	-2.58903	5.50674	-4.72847	1.41016e-05	0.00234528	3.00329	-6.01694
84708	LNX1	-2.5872	4.49049	-3.88942	0.000253888	0.0103623	0.329977	-6.00933
84612	PARD6B	-2.58106	5.74275	-4.64058	1.93032e-05	0.00280956	2.71616	-5.98378
9712	USP6NL	-2.57911	5.29167	-4.05353	0.000147217	0.00783021	0.833524	-5.9757
51429	SNX9	-2.57615	6.03196	-3.73561	0.000418794	0.0132502	-0.101569	-5.96346
64065	PERP	-2.55145	5.22354	-4.96847	5.91675e-06	0.00161637	3.80836	-5.86223
8976	WASL	-2.55023	5.44627	-4.37407	4.92757e-05	0.00433163	1.84563	-5.8573
147339	C18orf25	-2.5417	5.37391	-3.43319	0.00108593	0.022937	-0.99021	-5.82275
8629	JRK	-2.53548	6.12682	-3.84322	0.000295393	0.0109946	0.216776	-5.7977
2589	GALNT1	-2.53425	5.85615	-4.90292	7.51247e-06	0.00175845	3.58923	-5.79276
3872	KRT17	-2.53415	6.33745	-3.77182	0.000372588	0.0123664	0.0117302	-5.79237
3268	AGFG2	-2.53166	4.8577	-3.87801	0.00026358	0.0104942	0.294695	-5.78236
64795	RMND5A	-2.52452	6.44352	-4.46743	3.55797e-05	0.00389993	2.15893	-5.75383
23584	VSIG2	-2.50755	4.13323	-3.88266	0.000259591	0.0104627	0.320539	-5.68655
642475	MROH6	-2.5063	4.84302	-3.42856	0.00110151	0.0231748	-1.01163	-5.68163
157506	RDH10	-2.50388	6.50709	-3.71368	0.000449395	0.0136176	-0.150831	-5.67209
84952	CGNL1	-2.47421	4.50864	-3.46801	0.000975267	0.021615	-0.900032	-5.55663
54861	SNRK	-2.47065	6.08622	-4.83219	9.70778e-06	0.00191534	3.35259	-5.54293
1454	CSNK1E	-2.46626	6.39292	-3.71622	0.000445744	0.0135764	-0.140596	-5.5261
23086	EXPH5	-2.46183	4.28455	-3.52539	0.000815898	0.0194355	-0.738733	-5.50915
3162	HMOX1	-2.45904	7.16225	-4.15487	0.000104587	0.00640395	1.18586	-5.49852
1846	DUSP4	-2.45731	6.76569	-4.08319	0.000133253	0.00739337	0.959007	-5.49191
55219	TMEM57	-2.4569	4.38557	-3.89631	0.000248196	0.0103193	0.350725	-5.49036
26986	PABPC1	-2.45155	7.82086	-4.80569	1.06826e-05	0.00199674	3.24422	-5.47002
1030	CDKN2B	-2.44989	5.87474	-4.20694	8.7606e-05	0.00574504	1.32616	-5.46376
113878	DTX2	-2.44521	4.83114	-3.43699	0.0010733	0.0228795	-0.989114	-5.44607
79085	SLC25A23	-2.44414	4.85927	-4.20772	8.73731e-05	0.00574504	1.30985	-5.44201
2152	F3	-2.44115	5.90269	-4.26702	7.13176e-05	0.0051064	1.50991	-5.43074
55970	GNG12	-2.4379	5.29851	-4.05778	0.000145135	0.00783021	0.8512	-5.41852
283232	TMEM80	-2.43202	4.41984	-3.28807	0.00168855	0.0290539	-1.39896	-5.3965
26298	EHF	-2.41784	5.8653	-4.31208	6.107e-05	0.00484116	1.65691	-5.34371
10226	PLIN3	-2.41279	5.91167	-3.78563	0.000356291	0.0121433	0.0407019	-5.32502
27134	TJP3	-2.41009	5.45587	-3.88335	0.000259002	0.0104627	0.318372	-5.31506
2628	GATM	-2.40792	4.10178	-4.12928	0.000114062	0.00672889	1.06385	-5.30708
28231	SLCO4A1	-2.40674	5.54	-3.80762	0.000331736	0.0116878	0.0962773	-5.30275
9245	GCNT3	-2.39732	5.31556	-4.18602	9.40824e-05	0.00592702	1.24511	-5.26824
2683	B4GALT1	-2.38421	6.87175	-3.51343	0.000846918	0.01985	-0.705698	-5.22057
112724	RDH13	-2.38339	4.74038	-3.71213	0.000451639	0.013639	-0.201061	-5.21763
34	ACADM	-2.37598	4.5711	-3.73135	0.00042458	0.0132995	-0.144432	-5.19088
412	STS	-2.36627	5.25235	-3.40912	0.00116927	0.0241177	-1.06187	-5.15606
3606	IL18	-2.35935	3.87537	-3.04646	0.00343667	0.0436829	-2.00933	-5.13139
8780	RIOK3	-2.35856	6.67629	-4.2417	7.779e-05	0.00535394	1.44664	-5.12858
10514	MYBBP1A	-2.3564	5.65996	-3.21358	0.00210917	0.0332657	-1.56644	-5.12092
4601	MXI1	-2.35426	4.4587	-3.81008	0.000329088	0.0116425	0.0914789	-5.11334
5939	RBMS2	-2.34747	3.97174	-3.35784	0.00136749	0.0261102	-1.19977	-5.08933
55057	AIM1L	-2.33846	5.77288	-3.04567	0.00344448	0.0437509	-1.99948	-5.05762
5208	PFKFB2	-2.32531	5.08213	-3.72231	0.000437111	0.0134753	-0.167595	-5.01173
3713	IVL	-2.32271	4.0349	-3.19788	0.00220953	0.034117	-1.63137	-5.0027
257364	SNX33	-2.32033	4.48656	-3.38003	0.0012781	0.0252277	-1.14839	-4.99447
301	ANXA1	-2.31839	8.08433	-3.86673	0.000273517	0.010651	0.331873	-4.98775
84937	ZNRF1	-2.29994	4.51262	-3.22668	0.00202871	0.0325933	-1.56609	-4.92439
5412	UBL3	-2.29678	5.56012	-4.86791	8.53011e-06	0.00177602	3.47026	-4.9136
51104	ABHD17B	-2.29634	4.06351	-3.13913	0.00262645	0.0372883	-1.78577	-4.91209
2524	FUT2	-2.28599	2.76368	-3.01583	0.00375204	0.0461875	-1.99892	-4.87698
196264	MPZL3	-2.28435	4.88928	-4.30024	6.36147e-05	0.00491133	1.60198	-4.87145
6280	S100A9	-2.28351	10.2517	-3.84263	0.000295963	0.0109946	0.249896	-4.86861
7067	THRA	-2.28302	4.00851	-3.53427	0.000793557	0.0190937	-0.706099	-4.86694
65979	PHACTR4	-2.26744	4.62968	-3.24364	0.00192878	0.0315371	-1.51976	-4.81467
2769	GNA15	-2.26214	5.54517	-3.87999	0.000261877	0.0104942	0.311171	-4.79702
9728	SECISBP2L	-2.25753	5.76906	-3.82663	0.000311828	0.0113995	0.164254	-4.78173
83667	SESN2	-2.25226	5.26329	-3.22082	0.00206431	0.0328458	-1.56785	-4.76428
29766	TMOD3	-2.25186	6.46385	-3.76001	0.000387093	0.0126586	-0.0111342	-4.76296
57146	TMEM159	-2.24481	4.44724	-3.33258	0.0014764	0.0271111	-1.27922	-4.73973
6792	CDKL5	-2.23368	4.56308	-3.44031	0.00106238	0.0227559	-0.981525	-4.70333
266977	GPR110	-2.2329	6.53881	-4.2015	8.9247e-05	0.00580498	1.32362	-4.70078
9749	PHACTR2	-2.22589	5.35305	-3.63059	0.000585869	0.0157387	-0.423871	-4.67798
148254	ZNF555	-2.22328	3.6756	-3.62756	0.000591522	0.0157584	-0.418843	-4.66952
22981	NINL	-2.20869	4.15832	-3.29521	0.00165273	0.0288621	-1.38149	-4.62257
8440	NCK2	-2.20403	4.67442	-3.85822	0.000281242	0.0107904	0.232232	-4.60765
5774	PTPN3	-2.20159	5.3411	-3.29239	0.0016668	0.0288653	-1.36468	-4.59987
399665	FAM102A	-2.19583	5.68074	-4.18837	9.33323e-05	0.00591893	1.26817	-4.58153
1628	DBP	-2.19545	3.08425	-3.43021	0.00109593	0.0231122	-0.954761	-4.58031
6272	SORT1	-2.19178	6.1185	-3.97659	0.000190336	0.00908547	0.626478	-4.5687
79689	STEAP4	-2.18906	6.85693	-4.42739	4.09286e-05	0.0039868	2.03522	-4.56009
80271	ITPKC	-2.1874	6.21814	-3.20274	0.00217801	0.0338854	-1.57406	-4.55484
8895	CPNE3	-2.18162	4.78721	-3.96984	0.000194648	0.00921697	0.571166	-4.53663
57162	PELI1	-2.18152	6.72011	-3.66919	0.000518155	0.0145608	-0.276711	-4.5363
9975	NR1D2	-2.17626	4.7358	-4.32257	5.88976e-05	0.00477554	1.67327	-4.5198
51094	ADIPOR1	-2.17624	6.30603	-4.25502	7.43173e-05	0.00519548	1.484	-4.51974
10048	RANBP9	-2.17372	5.29387	-3.73759	0.000416139	0.0131953	-0.114348	-4.51185
55030	FBXO34	-2.17254	4.88937	-4.22007	8.37655e-05	0.00559182	1.34798	-4.50816
26112	CCDC69	-2.17118	5.31499	-4.18164	9.54945e-05	0.00597076	1.23551	-4.50391
159195	USP54	-2.16713	4.10984	-4.04634	0.00015081	0.00783021	0.806769	-4.4913
1979	EIF4EBP2	-2.16462	6.11215	-4.76685	1.22863e-05	0.00216517	3.13619	-4.48348
57509	MTUS1	-2.16279	5.0079	-3.79411	0.000346623	0.0119052	0.049545	-4.4778
84803	AGPAT9	-2.15563	4.4876	-3.58452	0.00067775	0.0172666	-0.572418	-4.45562
7326	UBE2G1	-2.15329	4.68145	-3.71959	0.000440947	0.0135231	-0.179866	-4.44842
54602	NDFIP2	-2.14748	4.57797	-4.58452	2.35539e-05	0.00307534	2.52203	-4.43052
23321	TRIM2	-2.14455	5.07907	-3.53334	0.000795877	0.0191237	-0.705047	-4.42153
254225	RNF169	-2.1416	5.43664	-3.24861	0.0019004	0.0312457	-1.4825	-4.4125
81607	PVRL4	-2.1406	5.54263	-3.50534	0.000868533	0.0202396	-0.77276	-4.40945
23254	KAZN	-2.13641	4.97824	-3.14571	0.00257634	0.0370729	-1.77042	-4.39666
113791	PIK3IP1	-2.13246	5.7509	-4.8185	1.01998e-05	0.0019903	3.30482	-4.38463
387509	GPR153	-2.12964	3.29016	-3.07578	0.00315804	0.0415498	-1.91588	-4.37607
6535	SLC6A8	-2.12812	4.63696	-3.60183	0.000641727	0.016609	-0.523396	-4.37148
347735	SERINC2	-2.12509	5.69909	-3.32246	0.00152231	0.0275834	-1.27538	-4.36231
200958	MUC20	-2.11972	4.6808	-3.66996	0.000516896	0.0145608	-0.325054	-4.34609
147040	KCTD11	-2.11894	3.67946	-3.22992	0.0020092	0.0324185	-1.5411	-4.34375
10522	DEAF1	-2.11351	4.60627	-3.32595	0.00150635	0.0273952	-1.29735	-4.32743
22853	LMTK2	-2.10757	5.84819	-3.87536	0.000265886	0.0105168	0.313791	-4.30964
2065	ERBB3	-2.10594	5.54479	-3.56512	0.00072041	0.0180314	-0.601635	-4.30477
5358	PLS3	-2.10005	3.19066	-3.09494	0.00298752	0.0402862	-1.87292	-4.28724
5794	PTPRH	-2.08316	3.95482	-3.18252	0.00231212	0.0350011	-1.66233	-4.23736
6652	SORD	-2.08067	3.50533	-4.38687	4.71337e-05	0.00429206	1.88823	-4.23005
6279	S100A8	-2.07987	8.25629	-3.95795	0.00020248	0.00946166	0.601006	-4.2277
6337	SCNN1A	-2.07835	5.40973	-3.6526	0.000546288	0.0149237	-0.353923	-4.22325
55204	GOLPH3L	-2.07773	3.34062	-3.3373	0.00145548	0.0269781	-1.22877	-4.22143
9748	SLK	-2.07444	6.66853	-4.30751	6.20411e-05	0.00487395	1.65677	-4.21181
6382	SDC1	-2.07228	5.84228	-4.14733	0.000107297	0.006476	1.14423	-4.20551
25841	ABTB2	-2.07227	5.79487	-3.0653	0.00325511	0.0422679	-1.94214	-4.20549
120224	TMEM45B	-2.06885	3.26751	-3.33799	0.00145244	0.0269497	-1.2125	-4.19553
1029	CDKN2A	-2.06672	3.65014	-3.0922	0.00301133	0.0404479	-1.90056	-4.18934
10158	PDZK1IP1	-2.06558	4.36052	-4.07801	0.000135599	0.00747776	0.90241	-4.18603
80331	DNAJC5	-2.0622	6.37126	-3.67359	0.000510943	0.0144702	-0.262962	-4.17624
10016	PDCD6	-2.06212	4.77146	-4.64535	1.89783e-05	0.00280831	2.72307	-4.176
79720	VPS37B	-2.06051	5.39795	-4.0032	0.0001742	0.00852141	0.682634	-4.17135
10755	GIPC1	-2.05626	5.68214	-3.46081	0.000997212	0.0219152	-0.886649	-4.15907
23120	ATP10B	-2.04987	4.68584	-3.95935	0.000201545	0.00944285	0.537704	-4.14068
6455	SH3GL1	-2.04909	5.54984	-3.30437	0.00160776	0.0284403	-1.32702	-4.13844
26959	HBP1	-2.04845	5.86814	-4.70877	1.5133e-05	0.00244287	2.94221	-4.13662
84164	ASCC2	-2.04768	5.14898	-3.61875	0.00060827	0.0160467	-0.461016	-4.13442
79144	PPDPF	-2.04621	6.13918	-3.29028	0.0016774	0.0289437	-1.33601	-4.13018
163590	TOR1AIP2	-2.04247	6.01584	-4.01638	0.000166706	0.00834879	0.743623	-4.11949
6692	SPINT1	-2.04175	6.81822	-3.49609	0.000893894	0.0204404	-0.744829	-4.11744
64114	TMBIM1	-2.03925	7.1979	-3.89495	0.00024931	0.0103193	0.406303	-4.11032
10611	PDLIM5	-2.03816	6.0808	-4.4821	3.37965e-05	0.00377437	2.20554	-4.10721
5187	PER1	-2.03737	5.84949	-3.82454	0.000313952	0.0114239	0.154607	-4.10498
10140	TOB1	-2.03599	5.44539	-3.57361	0.000701442	0.0176925	-0.581307	-4.10104
3880	KRT19	-2.03569	7.93505	-3.49914	0.000885466	0.0203661	-0.706491	-4.1002
84925	DIRC2	-2.03223	4.5596	-3.75626	0.000391819	0.0127661	-0.0731861	-4.09037
90550	MCU	-2.03027	4.18394	-3.68429	0.000493761	0.0143315	-0.283137	-4.08482
2878	GPX3	-2.02746	6.10713	-3.35402	0.00138345	0.0262738	-1.15089	-4.07687
7003	TEAD1	-2.02417	5.55154	-3.28461	0.00170624	0.0291885	-1.37115	-4.06759
664	BNIP3	-2.02294	3.57149	-3.62745	0.000591735	0.0157584	-0.429522	-4.06412
6484	ST3GAL4	-2.01357	4.42091	-4.42763	4.08935e-05	0.0039868	2.0101	-4.03781
64398	MPP5	-2.00622	3.93945	-4.72787	1.41322e-05	0.00234528	2.99853	-4.0173
79644	SRD5A3	-2.00117	3.25929	-3.00458	0.00387456	0.0471883	-2.09976	-4.00325
11261	CHP1	-1.99373	6.10313	-5.07291	4.03536e-06	0.00132696	4.16215	-3.98264
311	ANXA11	-1.98715	7.55509	-4.47192	3.50244e-05	0.00387491	2.17483	-3.96454
440498	HSBP1L1	-1.98205	2.39941	-3.21535	0.00209813	0.0331758	-1.4797	-3.95054
26994	RNF11	-1.9722	5.70714	-4.54083	2.74872e-05	0.00341322	2.39076	-3.92365
7286	TUFT1	-1.97099	5.04166	-3.46712	0.000977955	0.021615	-0.896745	-3.92036
5017	OVOL1	-1.97049	4.54466	-3.5327	0.000797454	0.0191357	-0.722425	-3.91902
93100	NAPRT1	-1.96686	5.09686	-3.52213	0.000824239	0.0194887	-0.740379	-3.90917
9766	KIAA0247	-1.96382	6.95437	-3.01215	0.00379173	0.0464343	-2.02593	-3.90094
5606	MAP2K3	-1.9628	5.59547	-3.74933	0.000400672	0.0129359	-0.0759154	-3.89818
6565	SLC15A2	-1.95999	3.44237	-3.28497	0.0017044	0.0291852	-1.38309	-3.8906
5500	PPP1CB	-1.95821	6.75367	-4.42681	4.10109e-05	0.0039868	2.03378	-3.8858
643008	SMIM5	-1.95508	4.25638	-3.92806	0.000223534	0.00981117	0.44183	-3.87739
634	CEACAM1	-1.95388	4.80991	-4.06266	0.000142775	0.00780076	0.85435	-3.87415
2886	GRB7	-1.94741	4.5205	-3.25559	0.00186121	0.0308417	-1.48854	-3.8568
55760	DHX32	-1.94467	3.81951	-3.72045	0.000439726	0.0135231	-0.172627	-3.84949
55325	UFSP2	-1.94186	3.81466	-3.04989	0.00340287	0.043485	-2.0151	-3.84201
65249	ZSWIM4	-1.94011	4.90839	-3.29457	0.00165588	0.0288621	-1.37551	-3.83734
25976	TIPARP	-1.93947	5.75119	-4.62422	2.04594e-05	0.00283826	2.66322	-3.83566
56938	ARNTL2	-1.93834	4.82343	-3.40801	0.00117325	0.0241177	-1.06505	-3.83266
9644	SH3PXD2A	-1.93562	4.27689	-3.27892	0.00173563	0.0295207	-1.42822	-3.82543
57522	SRGAP1	-1.93416	4.04811	-3.03315	0.00357051	0.0449674	-2.07546	-3.82156
90007	MIDN	-1.9337	6.74595	-3.91684	0.000231968	0.00999772	0.461268	-3.82034
54532	USP53	-1.93005	5.08253	-3.75344	0.000395392	0.0128354	-0.0683119	-3.81068
57228	SMAGP	-1.92581	3.14906	-3.43307	0.00108633	0.022937	-0.951032	-3.79949
10434	LYPLA1	-1.92394	4.9888	-4.52249	2.93231e-05	0.00345292	2.32225	-3.79457
23443	SLC35A3	-1.92022	4.3262	-3.30356	0.00161168	0.0284403	-1.36126	-3.78482
966	CD59	-1.91753	6.2423	-3.90168	0.000243848	0.0102123	0.407656	-3.77775
9249	DHRS3	-1.91636	4.59186	-3.90186	0.000243706	0.0102123	0.36316	-3.77471
51099	ABHD5	-1.91165	5.45488	-3.74357	0.00040819	0.0131071	-0.0950894	-3.7624
10370	CITED2	-1.91064	5.91097	-3.35267	0.00138912	0.0262971	-1.16983	-3.75976
726	CAPN5	-1.90803	4.61315	-3.91032	0.000237011	0.0100684	0.38851	-3.75296
10020	GNE	-1.90777	4.45417	-3.80584	0.000333661	0.0117025	0.0739835	-3.75228
1525	CXADR	-1.90758	4.34301	-3.95096	0.00020723	0.00958275	0.510531	-3.75179
9462	RASAL2	-1.90626	4.82107	-2.98831	0.00405833	0.0487576	-2.17608	-3.74836
55917	CTTNBP2NL	-1.90532	4.52773	-3.62743	0.000591776	0.0157584	-0.449027	-3.74592
5037	PEBP1	-1.90143	5.14833	-4.43616	3.96941e-05	0.0039868	2.04936	-3.73584
54809	SAMD9	-1.89601	6.5633	-3.49188	0.000905654	0.0206176	-0.771858	-3.72182
9424	KCNK6	-1.89558	3.37634	-3.17838	0.00234054	0.035281	-1.65854	-3.72072
85450	ITPRIP	-1.89004	5.3014	-3.22109	0.00206268	0.0328458	-1.57368	-3.70646
23300	ATMIN	-1.888	4.27275	-3.70268	0.000465534	0.0138385	-0.231803	-3.70122
133746	JMY	-1.88396	5.25516	-4.44587	3.83684e-05	0.0039868	2.07755	-3.69085
54926	UBE2R2	-1.88183	5.20833	-3.5663	0.000717748	0.0180015	-0.613939	-3.68541
9819	TSC22D2	-1.87852	5.96442	-3.0301	0.0036019	0.0451369	-2.01646	-3.67697
10529	NEBL	-1.87698	4.26569	-4.33088	5.72316e-05	0.00470491	1.69796	-3.67306
170394	PWWP2B	-1.87534	4.3351	-3.15641	0.00249677	0.0363701	-1.75537	-3.66887
5467	PPARD	-1.87423	4.88708	-3.20959	0.00213427	0.0334199	-1.60467	-3.66606
6286	S100P	-1.8691	6.19771	-3.93413	0.000219092	0.0097504	0.494191	-3.65305
84419	C15orf48	-1.86199	4.9541	-3.45643	0.00101082	0.0220175	-0.938186	-3.63509
9525	VPS4B	-1.86197	5.56198	-4.26533	7.17326e-05	0.00511548	1.50534	-3.63503
23589	CARHSP1	-1.85824	4.39678	-3.74654	0.000404305	0.0130059	-0.102619	-3.62565
5869	RAB5B	-1.857	5.77699	-4.13374	0.000112352	0.00667237	1.10063	-3.62254
54762	GRAMD1C	-1.848	3.25029	-3.32825	0.00149592	0.0273846	-1.2607	-3.60001
10983	CCNI	-1.84753	6.53973	-4.64573	1.89522e-05	0.00280831	2.73848	-3.59883
3728	JUP	-1.84622	6.6456	-3.70648	0.0004599	0.0137714	-0.151103	-3.59557
1832	DSP	-1.84379	5.89455	-3.25917	0.00184138	0.0306155	-1.42318	-3.58951
58489	ABHD17C	-1.8398	3.62981	-3.06544	0.00325376	0.0422679	-1.98147	-3.5796
9921	RNF10	-1.83967	6.03284	-3.70234	0.000466038	0.0138385	-0.18904	-3.57929
5097	PCDH1	-1.83715	5.1051	-3.6818	0.000497714	0.0143315	-0.277657	-3.57305
8850	KAT2B	-1.83622	4.59354	-3.2283	0.00201896	0.032503	-1.56402	-3.57074
8537	BCAS1	-1.83611	5.37504	-3.71374	0.000449308	0.0136176	-0.177331	-3.57046
5292	PIM1	-1.83384	6.3386	-3.02916	0.00361163	0.0451949	-2.0162	-3.56486
83786	FRMD8	-1.83179	5.65205	-3.06498	0.00325804	0.0422679	-1.95341	-3.55978
4301	MLLT4	-1.82764	6.58771	-3.16562	0.00243008	0.0359202	-1.63476	-3.54957
10163	WASF2	-1.82723	5.73665	-3.16514	0.00243352	0.0359202	-1.68158	-3.54854
22807	IKZF2	-1.81849	4.22861	-3.89065	0.000252859	0.0103623	0.327219	-3.52711
9367	RAB9A	-1.81579	3.66797	-3.66361	0.000527468	0.0147176	-0.33283	-3.52053
5093	PCBP1	-1.8155	5.97247	-3.62735	0.000591926	0.0157584	-0.408089	-3.51981
9520	NPEPPS	-1.81516	5.56624	-3.5402	0.000778965	0.0189309	-0.669981	-3.51899
57185	NIPAL3	-1.8137	3.83012	-3.71084	0.000453507	0.0136722	-0.201763	-3.51543
25831	HECTD1	-1.8135	6.70705	-3.61612	0.000613355	0.0160639	-0.408281	-3.51494
23593	HEBP2	-1.81262	5.14775	-4.28917	6.60887e-05	0.00495163	1.57425	-3.51281
25989	ULK3	-1.81029	3.91618	-3.59823	0.000649063	0.0167199	-0.535638	-3.50712
257397	TAB3	-1.80877	4.59719	-4.08439	0.000132718	0.00738768	0.921634	-3.50344
6449	SGTA	-1.80504	5.09463	-3.32786	0.00149769	0.0273887	-1.27789	-3.49439
1999	ELF3	-1.80224	7.5121	-2.99761	0.00395227	0.0478069	-2.02345	-3.48762
8030	CCDC6	-1.80204	4.3979	-3.22614	0.00203192	0.0325933	-1.56784	-3.48712
23022	PALLD	-1.80192	3.97888	-3.7902	0.000351045	0.0120106	0.0261695	-3.48683
55620	STAP2	-1.80072	3.39983	-3.36088	0.00135491	0.0259257	-1.17823	-3.48394
7263	TST	-1.80015	3.27101	-3.62498	0.000596391	0.0158061	-0.429994	-3.48256
65018	PINK1	-1.79976	4.4954	-3.85568	0.000283599	0.0108415	0.22425	-3.48162
92359	CRB3	-1.79934	3.11036	-3.1503	0.00254191	0.0367717	-1.73509	-3.48061
2086	ERV3-1	-1.78958	4.50097	-3.33852	0.00145007	0.0269497	-1.26635	-3.45715
11345	GABARAPL2	-1.78919	4.92012	-4.05379	0.000147087	0.00783021	0.827216	-3.4562
23764	MAFF	-1.7865	6.84001	-3.33467	0.00146709	0.0270572	-1.19418	-3.44976
3958	LGALS3	-1.78445	6.33999	-4.15078	0.000106049	0.00645479	1.16464	-3.44487
26056	RAB11FIP5	-1.78344	3.88152	-3.14789	0.00255997	0.0369272	-1.779	-3.44246
63027	SLC22A23	-1.78268	3.78764	-3.29218	0.00166784	0.0288653	-1.38853	-3.44065
55654	TMEM127	-1.77953	6.18452	-3.29554	0.00165108	0.0288621	-1.32057	-3.43314
84617	TUBB6	-1.77741	4.69604	-3.2444	0.00192442	0.0314948	-1.51554	-3.42809
1212	CLTB	-1.77683	4.69498	-3.96514	0.00019771	0.00931228	0.555824	-3.42674
127262	TPRG1L	-1.77385	3.51661	-3.66418	0.000526507	0.0147176	-0.329164	-3.41966
9743	ARHGAP32	-1.7728	4.39479	-3.65109	0.000548921	0.0149726	-0.380623	-3.41717
27034	ACAD8	-1.77087	3.66809	-3.10723	0.00288264	0.0393747	-1.87038	-3.4126
125476	INO80C	-1.77073	0.487459	-3.04916	0.00341004	0.043485	-1.82137	-3.41226
9990	SLC12A6	-1.76475	6.38222	-3.69363	0.000479226	0.014129	-0.20711	-3.39814
115548	FCHO2	-1.76224	5.35953	-3.8904	0.000253068	0.0103623	0.344837	-3.39224
10276	NET1	-1.75997	4.07978	-3.54079	0.000777543	0.0189309	-0.698332	-3.3869
152503	SH3D19	-1.75996	4.68231	-4.15877	0.000103212	0.00636261	1.15609	-3.3869
5597	MAPK6	-1.75838	5.19847	-3.63314	0.000581146	0.0156543	-0.423086	-3.38319
8428	STK24	-1.75202	6.33756	-3.83177	0.000306642	0.0112734	0.204361	-3.36829
54874	FNBP1L	-1.74803	4.26561	-3.61549	0.000614596	0.0160727	-0.48536	-3.359
80824	DUSP16	-1.74631	5.08992	-3.61268	0.000620085	0.0161449	-0.483141	-3.35499
25984	KRT23	-1.74456	5.09428	-3.40316	0.00119082	0.024305	-1.07158	-3.35093
157638	FAM84B	-1.74069	4.53862	-3.53588	0.000789571	0.0190236	-0.704838	-3.34196
7328	UBE2H	-1.74052	6.03817	-4.14232	0.000109134	0.00654694	1.13282	-3.34155
8887	TAX1BP1	-1.73953	6.18103	-4.39089	4.64784e-05	0.00425421	1.91587	-3.33925
8139	GAN	-1.73766	4.65279	-3.37586	0.00129448	0.025343	-1.15802	-3.33494
23384	SPECC1L	-1.7367	3.11266	-3.25988	0.0018375	0.0305797	-1.43675	-3.33273
7008	TEF	-1.7365	2.03964	-3.44438	0.00104911	0.0225807	-0.879492	-3.33225
445	ASS1	-1.73642	5.33053	-3.15077	0.0025384	0.0367654	-1.74846	-3.33207
26020	LRP10	-1.73231	7.27744	-3.12863	0.00270831	0.0380201	-1.7081	-3.32259
79991	OBFC1	-1.73149	2.57766	-3.71754	0.000443858	0.0135656	-0.116844	-3.3207
4303	FOXO4	-1.72594	3.02155	-3.37532	0.0012966	0.0253445	-1.10676	-3.30796
23423	TMED3	-1.72215	3.69062	-3.77812	0.000365068	0.0122607	-0.00226357	-3.29927
51696	HECA	-1.72128	6.13349	-3.20739	0.00214825	0.0336092	-1.56354	-3.29728
5357	PLS1	-1.72072	3.87557	-3.62827	0.000590204	0.0157584	-0.442463	-3.29602
83641	FAM107B	-1.72049	6.12311	-4.06164	0.000143265	0.00780353	0.88415	-3.29549
90864	SPSB3	-1.71908	4.80562	-3.22492	0.00203932	0.032653	-1.56405	-3.29226
50862	RNF141	-1.71844	5.04564	-5.24088	2.16856e-06	0.0009392	4.74283	-3.2908
2309	FOXO3	-1.71625	6.09021	-3.3968	0.00121423	0.0243904	-1.05005	-3.28582
11034	DSTN	-1.71581	4.93833	-4.51472	3.01364e-05	0.00345998	2.29822	-3.2848
10043	TOM1	-1.71523	5.63673	-3.26376	0.00181626	0.0304557	-1.43573	-3.28348
81693	AMN	-1.71315	3.03999	-3.40177	0.0011959	0.0243249	-1.04648	-3.27877
2444	FRK	-1.71187	4.49231	-3.41433	0.00115074	0.023927	-1.05355	-3.27585
55173	MRPS10	-1.71182	3.20868	-3.11647	0.00280612	0.0387001	-1.828	-3.27574
401152	C4orf3	-1.70599	5.17468	-3.937	0.000217023	0.00971276	0.478051	-3.26252
9989	PPP4R1	-1.70325	5.9357	-3.70305	0.000464977	0.0138385	-0.187367	-3.25633
51	ACOX1	-1.69757	5.76155	-3.81208	0.00032696	0.0116116	0.129082	-3.24353
81631	MAP1LC3B	-1.6894	5.84058	-3.55758	0.000737679	0.0183459	-0.61515	-3.22522
5706	PSMC6	-1.68914	3.91519	-3.12673	0.00272341	0.0381692	-1.83202	-3.22463
400986	ANKRD36C	-1.68372	5.4725	-3.16257	0.00245198	0.0360766	-1.70211	-3.21255
3422	IDI1	-1.68173	5.718	-3.11036	0.00285658	0.0391668	-1.8386	-3.20812
80315	CPEB4	-1.67925	6.74521	-4.42628	4.10871e-05	0.0039868	2.03289	-3.20261
79815	NIPAL2	-1.67907	2.65449	-3.07568	0.00315888	0.0415498	-1.88569	-3.20221
2296	FOXC1	-1.67488	4.50929	-3.06408	0.00326653	0.0423077	-1.99326	-3.19292
54704	PDP1	-1.67458	4.76008	-3.30777	0.00159134	0.0282857	-1.34084	-3.19226
79768	KATNBL1	-1.66763	5.26957	-3.01854	0.0037231	0.0460704	-2.10063	-3.17692
54764	ZRANB1	-1.66726	3.88788	-4.0035	0.000174028	0.00852141	0.676689	-3.17611
29946	SERTAD3	-1.66656	3.119	-3.82583	0.000312639	0.0113995	0.171959	-3.17456
5900	RALGDS	-1.66577	6.53577	-3.98649	0.000184171	0.00890278	0.663074	-3.17283
5583	PRKCH	-1.66047	5.12991	-3.22642	0.00203028	0.0325933	-1.55922	-3.1612
5599	MAPK8	-1.6551	3.98561	-3.77842	0.000364714	0.0122607	-0.0074869	-3.14945
55095	SAMD4B	-1.65071	5.28152	-3.36694	0.00133012	0.0257443	-1.16327	-3.13989
23648	SSBP3	-1.65042	3.43654	-3.28189	0.00172021	0.029371	-1.40416	-3.13924
55288	RHOT1	-1.64657	4.14081	-3.7125	0.000451104	0.013639	-0.203478	-3.13089
112574	SNX18	-1.64605	5.90455	-3.58715	0.000672155	0.017163	-0.522545	-3.12976
54539	NDUFB11	-1.64249	3.6232	-3.32405	0.00151501	0.027479	-1.29781	-3.12205
10458	BAIAP2	-1.64232	5.12605	-3.81396	0.000324959	0.0115915	0.115523	-3.12168
5595	MAPK3	-1.64007	3.86569	-3.16397	0.00244196	0.0359951	-1.73184	-3.11681
54800	KLHL24	-1.64004	5.47989	-4.39624	4.56223e-05	0.00420272	1.92231	-3.11675
7844	RNF103	-1.63916	4.35827	-3.74175	0.000410592	0.0131367	-0.11821	-3.11484
150696	PROM2	-1.63819	5.03317	-3.05952	0.00330982	0.0426378	-1.97816	-3.11275
3337	DNAJB1	-1.6343	7.73323	-3.28628	0.0016977	0.0291064	-1.28811	-3.10438
2013	EMP2	-1.63115	3.77923	-3.09355	0.00299956	0.0403203	-1.91517	-3.09759
5423	POLB	-1.62349	3.59586	-3.4519	0.00102507	0.0222792	-0.932843	-3.08119
219899	TBCEL	-1.62125	3.2816	-3.17857	0.00233922	0.035281	-1.66432	-3.07641
55907	CMAS	-1.62078	2.97442	-3.21236	0.00211679	0.0333225	-1.55254	-3.07541
3315	HSPB1	-1.61941	6.48033	-3.18856	0.00227129	0.0346935	-1.58643	-3.07249
51646	YPEL5	-1.6142	5.62319	-4.62713	2.02492e-05	0.00283122	2.67234	-3.06141
9414	TJP2	-1.61053	6.14433	-3.25997	0.00183698	0.0305797	-1.40616	-3.05365
5494	PPM1A	-1.60942	5.18408	-4.3068	6.21935e-05	0.00487395	1.63006	-3.05129
10318	TNIP1	-1.60696	7.11202	-2.99242	0.00401113	0.048387	-2.05965	-3.04609
53349	ZFYVE1	-1.60561	3.88267	-3.25073	0.0018884	0.0311087	-1.50377	-3.04324
51271	UBAP1	-1.60252	4.82809	-3.35317	0.00138702	0.0262908	-1.22076	-3.03673
6801	STRN	-1.59792	4.94763	-3.39914	0.00120557	0.0243479	-1.08479	-3.02708
2872	MKNK2	-1.59651	7.13463	-3.22896	0.00201497	0.0324681	-1.45649	-3.02411
57210	SLC45A4	-1.59566	5.25368	-3.04513	0.00344981	0.0437872	-2.02697	-3.02233
54206	ERRFI1	-1.59296	4.81825	-3.07617	0.00315442	0.0415498	-1.95102	-3.01668
54880	BCOR	-1.58928	4.37504	-3.37511	0.00129741	0.0253445	-1.1663	-3.009
51149	C5orf45	-1.58537	7.15739	-3.67788	0.000503984	0.0143648	-0.224611	-3.00084
1028	CDKN1C	-1.58525	4.48207	-3.33575	0.00146231	0.0270572	-1.26968	-3.00061
80148	PQLC1	-1.58299	4.59225	-3.27389	0.001762	0.0297979	-1.44033	-2.99591
23291	FBXW11	-1.57608	4.53869	-3.42359	0.00111848	0.0233932	-1.02666	-2.9816
11167	FSTL1	-1.57584	4.15536	-3.20558	0.00215977	0.03373	-1.62746	-2.9811
394	ARHGAP5	-1.57568	5.25814	-4.63665	1.95751e-05	0.00281687	2.7037	-2.98076
71	ACTG1	-1.57366	9.43715	-3.40846	0.00117166	0.0241177	-0.927326	-2.97659
285672	SREK1IP1	-1.56657	2.74959	-3.74797	0.000402444	0.0129695	-0.0457321	-2.962
254531	LPCAT4	-1.56467	3.68336	-3.13102	0.00268952	0.0379031	-1.81614	-2.95809
80232	WDR26	-1.56406	6.15849	-3.45612	0.00101179	0.0220175	-0.880159	-2.95685
388403	YPEL2	-1.56168	4.32389	-4.34754	5.40242e-05	0.00454648	1.75095	-2.95198
6674	SPAG1	-1.55885	3.9029	-3.44678	0.00104139	0.0224963	-0.966285	-2.94619
8535	CBX4	-1.55859	4.32678	-4.04663	0.000150665	0.00783021	0.802481	-2.94567
9842	PLEKHM1	-1.5581	5.54115	-3.2694	0.00178584	0.0300866	-1.41704	-2.94466
7082	TJP1	-1.55684	5.39554	-3.29268	0.00166533	0.0288653	-1.35048	-2.94208
81559	TRIM11	-1.55464	4.40728	-3.39548	0.00121916	0.0244617	-1.10953	-2.93761
151011	2025-09-10	-1.55257	3.5096	-3.647	0.000556104	0.0150759	-0.38984	-2.93339
54708	2025-03-05	-1.55171	3.91244	-3.27669	0.00174726	0.0296617	-1.43484	-2.93164
6659	SOX4	-1.5511	6.21014	-3.01445	0.00376693	0.0462291	-2.03003	-2.93041
224	ALDH3A2	-1.54838	3.59735	-3.73868	0.000414676	0.0131836	-0.125697	-2.92489
83719	YPEL3	-1.54441	5.3388	-3.49075	0.000908853	0.0206639	-0.823768	-2.91684
7525	YES1	-1.54127	3.58455	-3.20071	0.0021911	0.0339742	-1.63392	-2.91051
5590	PRKCZ	-1.53865	3.60005	-3.51376	0.000846035	0.01985	-0.771476	-2.90522
823	CAPN1	-1.53269	6.04102	-3.53931	0.000781136	0.0189489	-0.643793	-2.89325
51351	ZNF117	-1.53108	4.88171	-3.12542	0.00273386	0.0382245	-1.82702	-2.89002
55088	C10orf118	-1.5282	4.43481	-4.18446	9.45824e-05	0.00593462	1.23285	-2.88426
81532	MOB2	-1.52739	2.81399	-3.17365	0.00237335	0.0354446	-1.64583	-2.88264
9334	B4GALT5	-1.52721	6.21165	-3.1427	0.00259918	0.0372507	-1.72108	-2.88227
9069	CLDN12	-1.52687	3.09614	-2.9761	0.00420146	0.0498366	-2.18633	-2.8816
5862	RAB2A	-1.52179	5.07052	-4.37443	4.92157e-05	0.00433163	1.84658	-2.87147
51133	KCTD3	-1.50947	3.45995	-3.07044	0.0032071	0.0419664	-1.97836	-2.84706
5756	TWF1	-1.50712	4.64132	-3.85276	0.000286313	0.010864	0.218035	-2.84241
9528	TMEM59	-1.50529	5.71711	-4.35246	5.31119e-05	0.00451248	1.78815	-2.83882
54805	CNNM2	-1.504	5.31833	-3.55838	0.000735809	0.018325	-0.625673	-2.83627
26751	SH3YL1	-1.50308	3.50981	-4.09623	0.00012753	0.00723499	0.961183	-2.83447
892	CCNC	-1.49989	4.00204	-4.01844	0.000165562	0.00834879	0.715426	-2.82821
50848	F11R	-1.4965	5.05115	-3.25506	0.00186416	0.0308417	-1.4755	-2.82157
1366	CLDN7	-1.49457	4.90254	-3.2875	0.00169145	0.0290756	-1.39356	-2.81779
7316	UBC	-1.4922	8.81507	-3.57074	0.000707799	0.0178022	-0.496263	-2.81318
7763	ZFAND5	-1.48944	7.22482	-3.89409	0.000250019	0.0103246	0.406416	-2.80781
57594	HOMEZ	-1.48504	3.00698	-3.17086	0.00239293	0.035661	-1.68663	-2.79925
153830	RNF145	-1.48428	5.03267	-3.41204	0.00115883	0.0240221	-1.04807	-2.79778
56270	WDR45B	-1.48092	4.72541	-4.5898	2.31171e-05	0.00304084	2.54124	-2.79126
54469	ZFAND6	-1.47726	4.92729	-4.94502	6.4453e-06	0.00168469	3.72864	-2.78419
9821	RB1CC1	-1.47676	5.32876	-3.68076	0.000499375	0.0143315	-0.273151	-2.78323
3097	HIVEP2	-1.47122	5.80672	-3.45061	0.00102915	0.0223405	-0.911719	-2.77257
2958	GTF2A2	-1.47119	3.34629	-3.10966	0.00286241	0.0391668	-1.85745	-2.77251
6888	TALDO1	-1.47081	6.22145	-3.67022	0.000516453	0.0145608	-0.270664	-2.77177
7417	VDAC2	-1.47064	3.57717	-3.75722	0.000390601	0.0127498	-0.0621916	-2.77144
6392	SDHD	-1.46879	3.52265	-4.41866	4.21933e-05	0.00407089	1.98609	-2.7679
346389	MACC1	-1.46503	5.6718	-3.68079	0.000499324	0.0143315	-0.254547	-2.7607
10466	COG5	-1.46222	5.01224	-3.73955	0.000413506	0.0131825	-0.10865	-2.75533
81628	TSC22D4	-1.458	5.48891	-3.26333	0.00181861	0.0304557	-1.43421	-2.74728
18	ABAT	-1.45727	3.69128	-4.28013	6.81763e-05	0.00504419	1.53626	-2.74588
22978	NT5C2	-1.45704	6.14285	-3.26312	0.00181976	0.0304557	-1.4032	-2.74544
54994	GID8	-1.4566	3.98241	-3.30864	0.00158719	0.0282401	-1.35015	-2.7446
51119	SBDS	-1.44762	3.72427	-4.1041	0.000124191	0.00711373	0.984644	-2.72758
94056	SYAP1	-1.44553	5.18131	-4.05082	0.000148563	0.00783021	0.827327	-2.72363
7458	EIF4H	-1.44315	5.66089	-3.38034	0.0012769	0.0252277	-1.10649	-2.71914
6239	RREB1	-1.43939	5.78544	-3.0189	0.00371928	0.0460704	-2.04432	-2.71206
8878	SQSTM1	-1.43597	8.39812	-3.17739	0.00234734	0.0353364	-1.54331	-2.70565
9618	TRAF4	-1.43508	4.99329	-3.34794	0.00140923	0.0264521	-1.21913	-2.70398
23101	MCF2L2	-1.43115	3.88218	-3.0122	0.00379121	0.0464343	-2.11993	-2.69661
221749	PXDC1	-1.42148	3.25263	-3.06964	0.00321452	0.0420206	-1.97303	-2.67861
88455	ANKRD13A	-1.4181	5.9835	-3.54767	0.000760957	0.0186634	-0.627449	-2.67234
57488	ESYT2	-1.418	5.60186	-3.72777	0.000429494	0.0134034	-0.122145	-2.67215
8864	PER2	-1.41789	3.36602	-3.06203	0.00328597	0.0424974	-1.99132	-2.67195
5516	PPP2CB	-1.41717	3.66992	-3.91157	0.000236036	0.0100511	0.391449	-2.67061
8450	CUL4B	-1.4169	4.13936	-3.53795	0.000784483	0.0189783	-0.710865	-2.6701
1729	DIAPH1	-1.41323	6.12719	-3.21072	0.00212715	0.0333673	-1.53844	-2.66333
80223	RAB11FIP1	-1.41311	6.98948	-3.16254	0.00245224	0.0360766	-1.62579	-2.6631
27347	STK39	-1.40814	4.20021	-3.16639	0.00242462	0.0359202	-1.73111	-2.65395
57132	CHMP1B	-1.40369	5.42555	-3.81489	0.000323984	0.0115915	0.124606	-2.64577
57561	ARRDC3	-1.40125	6.90864	-2.9988	0.00393889	0.0476775	-2.05794	-2.6413
4077	NBR1	-1.39831	5.61997	-4.3985	4.52636e-05	0.00420272	1.9351	-2.63593
79730	NSUN7	-1.39791	2.48896	-3.24161	0.0019405	0.0316414	-1.43927	-2.63519
7296	TXNRD1	-1.39761	6.41703	-3.19088	0.00225575	0.0345553	-1.57942	-2.63465
143384	CACUL1	-1.39253	5.56055	-3.22346	0.00204822	0.0327365	-1.53186	-2.62539
129642	MBOAT2	-1.39063	4.21625	-3.21324	0.0021113	0.0332657	-1.60825	-2.62193
204851	HIPK1	-1.38713	5.46409	-3.52404	0.000819335	0.0194504	-0.715179	-2.61558
83737	ITCH	-1.38649	5.46927	-3.70868	0.000456664	0.013744	-0.182355	-2.61442
51526	OSER1	-1.3848	4.21543	-3.30591	0.00160031	0.0283882	-1.35758	-2.61136
10787	NCKAP1	-1.37741	4.73951	-3.00044	0.00392062	0.0474888	-2.13674	-2.59801
4645	MYO5B	-1.37729	5.94426	-3.1685	0.00240964	0.0357734	-1.64984	-2.59779
23008	KLHDC10	-1.37569	3.32654	-4.08794	0.000131142	0.00732294	0.937909	-2.59492
23030	KDM4B	-1.37085	5.03028	-3.06907	0.00321987	0.0420206	-1.96639	-2.58623
1495	CTNNA1	-1.37007	6.73396	-3.85197	0.00028706	0.010864	0.279124	-2.58483
30	ACAA1	-1.3681	4.42577	-3.63553	0.000576747	0.0155643	-0.427556	-2.5813
25978	CHMP2B	-1.36674	4.31005	-4.28324	6.74502e-05	0.00503241	1.54417	-2.57887
6342	SCP2	-1.36584	4.22086	-5.10159	3.6311e-06	0.00130505	4.26154	-2.57726
481	ATP1B1	-1.36527	6.41295	-3.41113	0.00116208	0.0240221	-0.981135	-2.57625
27125	AFF4	-1.36311	6.41824	-3.23903	0.00195547	0.0317819	-1.45107	-2.57239
9689	BZW1	-1.36	5.39047	-3.68961	0.000485427	0.014224	-0.241714	-2.56686
54503	ZDHHC13	-1.35675	3.35935	-3.07832	0.00313491	0.0414186	-1.94723	-2.56107
22949	PTGR1	-1.35309	3.34545	-3.06018	0.00330347	0.0426378	-2.00215	-2.55459
4179	CD46	-1.34394	6.51286	-3.67403	0.000510217	0.0144702	-0.247463	-2.53843
162989	DEDD2	-1.33923	4.95153	-3.30107	0.0016238	0.0285003	-1.3593	-2.53017
1408	CRY2	-1.33869	3.32207	-4.05404	0.000146968	0.00783021	0.835517	-2.52922
81603	TRIM8	-1.33687	5.70714	-3.12625	0.00272728	0.0381927	-1.7717	-2.52603
4534	MTM1	-1.33663	2.10369	-3.91862	0.000230608	0.0099876	0.48087	-2.5256
23219	FBXO28	-1.33633	3.71763	-4.48484	3.34722e-05	0.00376181	2.19486	-2.52508
7251	TSG101	-1.33263	3.80458	-3.71637	0.000445532	0.0135764	-0.190952	-2.51861
81488	POLR2M	-1.33104	1.74296	-3.69067	0.000483795	0.0141996	-0.169292	-2.51585
8766	RAB11A	-1.32691	4.65338	-5.04003	4.55333e-06	0.00143043	4.05163	-2.50864
384	ARG2	-1.32223	3.3548	-3.2097	0.00213357	0.0334199	-1.60433	-2.50052
10845	CLPX	-1.3172	3.44553	-3.5318	0.000799708	0.0191638	-0.71999	-2.49182
5825	ABCD3	-1.3077	3.84997	-4.04748	0.000150233	0.00783021	0.804271	-2.47547
9940	DLEC1	-1.30547	2.94053	-3.35607	0.00137485	0.0261797	-1.17852	-2.47164
9887	SMG7	-1.30453	4.47114	-3.14281	0.00259834	0.0372507	-1.78928	-2.47003
64083	GOLPH3	-1.30407	5.01908	-3.67886	0.000502409	0.0143648	-0.283095	-2.46924
23118	TAB2	-1.3016	4.74448	-3.19915	0.0022013	0.0340338	-1.63639	-2.46502
4905	NSF	-1.30118	3.3357	-3.20048	0.00219262	0.0339742	-1.62511	-2.46431
132864	CPEB2	-1.3005	4.71483	-3.55074	0.000753676	0.018536	-0.66726	-2.46314
55731	FAM222B	-1.30003	2.67874	-3.28369	0.00171095	0.029241	-1.36384	-2.46234
22863	ATG14	-1.29764	3.09285	-3.88309	0.000259219	0.0104627	0.324558	-2.45827
201895	SMIM14	-1.29622	4.43996	-4.64132	1.92523e-05	0.00280956	2.70882	-2.45585
54502	RBM47	-1.286	6.60893	-3.23382	0.00198608	0.0321777	-1.45457	-2.43851
824	CAPN2	-1.28103	6.19451	-3.06491	0.0032587	0.0422679	-1.9076	-2.43013
9648	GCC2	-1.28038	5.11372	-3.57909	0.000689443	0.0174642	-0.567892	-2.42903
11329	STK38	-1.27814	4.66796	-3.72577	0.000432275	0.0134271	-0.159576	-2.42525
831	CAST	-1.26963	6.44521	-3.81323	0.000325739	0.0115915	0.157446	-2.411
1182	CLCN3	-1.26755	4.31777	-4.1578	0.000103553	0.00636261	1.14872	-2.40752
7171	TPM4	-1.26695	7.49557	-3.07486	0.00316644	0.0416184	-1.83037	-2.40652
54811	ZNF562	-1.264	4.25403	-3.1293	0.00270302	0.0380201	-1.82811	-2.40161
2580	GAK	-1.26176	6.07352	-3.31504	0.00155684	0.0278967	-1.25825	-2.39789
29922	NME7	-1.26168	2.84666	-3.00093	0.00391507	0.0474539	-2.11428	-2.39775
64771	C6orf106	-1.25894	5.19125	-3.49567	0.000895071	0.0204404	-0.800753	-2.39319
317762	CCDC85C	-1.25785	4.62867	-3.3859	0.00125538	0.0249908	-1.12539	-2.39139
51527	GSKIP	-1.2575	3.53868	-3.24699	0.00190963	0.0313685	-1.50923	-2.39081
8553	BHLHE40	-1.25726	6.3832	-3.08166	0.00310473	0.0412039	-1.86941	-2.39042
6389	SDHA	-1.25584	4.42178	-3.18784	0.00227607	0.0347169	-1.66526	-2.38806
4209	MEF2D	-1.25075	5.18364	-3.2554	0.00186224	0.0308417	-1.46681	-2.37965
659	BMPR2	-1.24592	4.41865	-3.6838	0.000494536	0.0143315	-0.284085	-2.3717
84280	BTBD10	-1.24373	3.42562	-3.50074	0.000881045	0.0203661	-0.801883	-2.3681
27249	MMADHC	-1.24335	4.13627	-3.94693	0.000210012	0.00961463	0.495472	-2.36747
7534	YWHAZ	-1.24104	7.40294	-3.1749	0.00236466	0.0353836	-1.57857	-2.36368
1982	EIF4G2	-1.23996	7.64741	-3.45779	0.00100658	0.0219603	-0.817253	-2.36192
64786	TBC1D15	-1.23955	3.61562	-3.39417	0.00122405	0.024532	-1.10474	-2.36126
51382	ATP6V1D	-1.23768	4.2944	-3.704	0.000463567	0.0138346	-0.230065	-2.35818
23512	SUZ12	-1.23555	3.71963	-3.15747	0.00248899	0.0363519	-1.75028	-2.35471
94241	TP53INP1	-1.23514	4.61413	-3.76995	0.000374852	0.0124184	-0.0310457	-2.35404
64844	2025-03-07	-1.22563	5.63441	-3.12562	0.00273228	0.0382245	-1.78589	-2.33858
23199	GSE1	-1.22508	4.49016	-3.30484	0.00160546	0.0284403	-1.35367	-2.33768
6249	CLIP1	-1.21533	5.6026	-3.13257	0.00267738	0.037797	-1.76027	-2.32194
60313	GPBP1L1	-1.21484	5.29728	-3.3616	0.00135194	0.0258968	-1.16881	-2.32115
84272	YIPF4	-1.21169	4.48942	-3.50285	0.000875297	0.0203229	-0.809338	-2.31609
4710	NDUFB4	-1.21038	2.80038	-3.81342	0.000325529	0.0115915	0.129264	-2.31398
51274	KLF3	-1.21032	5.28066	-3.22161	0.00205948	0.0328458	-1.55007	-2.31388
166	AES	-1.20797	5.97133	-3.34183	0.00143562	0.0267495	-1.18876	-2.31012
55103	RALGPS2	-1.20435	3.60287	-3.19162	0.00225081	0.0345158	-1.66103	-2.30434
10758	TRAF3IP2	-1.20426	2.91951	-3.08275	0.00309492	0.0411449	-1.9044	-2.30419
55766	H2AFJ	-1.2041	4.08759	-3.01884	0.00371992	0.0460704	-2.11594	-2.30393
54812	AFTPH	-1.20069	4.93521	-3.72375	0.00043508	0.0134462	-0.157005	-2.2985
7879	RAB7A	-1.2003	5.44287	-3.19369	0.00223709	0.0343931	-1.61819	-2.29787
63933	MCUR1	-1.19679	2.70969	-3.1044	0.00290651	0.0396397	-1.86428	-2.2923
6095	RORA	-1.18949	3.44105	-3.40803	0.0011732	0.0241177	-1.06882	-2.28073
22858	ICK	-1.1888	2.30876	-3.04799	0.00342151	0.0435525	-1.95223	-2.27964
5277	PIGA	-1.18839	3.02082	-3.08302	0.00309249	0.0411449	-1.90577	-2.27898
27067	STAU2	-1.18614	3.22473	-3.73089	0.000425211	0.0132995	-0.133986	-2.27543
64854	USP46	-1.18541	2.26164	-2.98193	0.0041325	0.0493483	-2.13313	-2.27427
8915	BCL10	-1.18475	4.39276	-3.41655	0.0011429	0.023792	-1.05004	-2.27325
9885	OSBPL2	-1.18441	4.84225	-3.13764	0.00263793	0.0373837	-1.79182	-2.2727
81790	RNF170	-1.18403	2.25864	-3.19271	0.00224357	0.0344629	-1.56482	-2.2721
9337	CNOT8	-1.18342	4.01597	-3.87267	0.00026824	0.0105217	0.270346	-2.27114
6780	STAU1	-1.18302	4.82749	-4.30499	6.25816e-05	0.00487395	1.62272	-2.27051
60685	ZFAND3	-1.1826	4.22738	-3.23074	0.00200436	0.0323852	-1.56132	-2.26986
9776	ATG13	-1.18209	4.18452	-3.17884	0.00233737	0.035281	-1.69909	-2.26906
7178	TPT1	-1.18078	8.54716	-3.89687	0.00024774	0.0103193	0.421586	-2.26699
55681	SCYL2	-1.17453	4.98999	-3.65623	0.000540011	0.0148897	-0.350741	-2.25719
23365	ARHGEF12	-1.17184	5.67403	-3.0687	0.00322329	0.0420206	-1.91876	-2.25299
5194	PEX13	-1.17183	3.07996	-3.24949	0.00189541	0.0311926	-1.48691	-2.25298
9877	ZC3H11A	-1.16707	5.49204	-3.27529	0.00175464	0.02973	-1.39928	-2.24556
64979	MRPL36	-1.16444	0.407055	-3.19601	0.00222181	0.0341881	-1.46584	-2.24146
23582	CCNDBP1	-1.16432	4.33505	-3.47626	0.000950649	0.0212871	-0.88572	-2.24127
23011	RAB21	-1.15799	5.1487	-2.97804	0.00417847	0.0496633	-2.19637	-2.23147
26273	FBXO3	-1.15789	3.2271	-3.78739	0.000354258	0.0120972	0.0279029	-2.2313
1500	CTNND1	-1.15658	5.9595	-3.15822	0.00248352	0.0363519	-1.67171	-2.22928
226	ALDOA	-1.15391	7.53096	-3.03696	0.00353173	0.0446355	-1.91879	-2.22515
51071	DERA	-1.15121	2.48954	-3.34944	0.00140286	0.0263989	-1.17998	-2.22101
56262	LRRC8A	-1.14817	4.17245	-3.30332	0.00161285	0.0284403	-1.3634	-2.21632
10558	SPTLC1	-1.14134	3.76453	-3.27975	0.00173128	0.0294861	-1.42934	-2.20585
81876	RAB1B	-1.13886	4.90796	-3.15742	0.00248938	0.0363519	-1.73098	-2.20207
55788	LMBRD1	-1.13762	3.98548	-4.14951	0.000106507	0.00645479	1.12115	-2.20018
26100	WIPI2	-1.13713	4.35108	-3.31526	0.00155579	0.0278967	-1.32702	-2.19943
8394	PIP5K1A	-1.13321	3.84788	-3.11409	0.00282571	0.0388962	-1.87187	-2.19346
83606	GUCD1	-1.12924	4.92683	-3.11604	0.00280968	0.0387056	-1.84061	-2.18744
26130	GAPVD1	-1.12822	4.65759	-3.45799	0.00100594	0.0219603	-0.923377	-2.18588
80762	NDFIP1	-1.12796	5.11423	-3.76385	0.000382326	0.012586	-0.0286136	-2.1855
84376	HOOK3	-1.12789	5.07141	-3.73074	0.000425415	0.0132995	-0.128924	-2.18539
55629	PNRC2	-1.12736	4.76084	-4.20822	8.72229e-05	0.00574504	1.31296	-2.18459
7150	TOP1	-1.12564	4.91437	-3.34567	0.00141899	0.0265792	-1.22634	-2.18199
10106	CTDSP2	-1.12359	5.56952	-3.14979	0.00254576	0.036782	-1.71724	-2.17888
3845	KRAS	-1.12012	4.54039	-3.38407	0.00126243	0.025075	-1.13941	-2.17365
9778	KIAA0232	-1.11697	4.70969	-3.20446	0.00216698	0.0337832	-1.61611	-2.16891
7360	UGP2	-1.1168	4.66396	-3.75536	0.000392948	0.0127794	-0.069929	-2.16866
22931	RAB18	-1.11643	4.62155	-3.35987	0.00135908	0.0259776	-1.1974	-2.1681
9685	CLINT1	-1.11608	4.72746	-3.40336	0.00119009	0.024305	-1.07376	-2.16757
51727	CMPK1	-1.11494	4.44347	-4.59604	2.26116e-05	0.00301891	2.55997	-2.16586
9425	CDYL	-1.11413	3.87567	-3.08209	0.00310086	0.0411832	-1.95495	-2.16465
8452	CUL3	-1.10933	4.62945	-3.3791	0.00128172	0.0252277	-1.14727	-2.15745
25994	HIGD1A	-1.09648	3.11115	-3.85483	0.000284386	0.0108415	0.234963	-2.13832
57658	CALCOCO1	-1.09372	4.83053	-3.31193	0.00157153	0.0281025	-1.31947	-2.13424
10049	DNAJB6	-1.08771	5.1717	-3.11638	0.00280691	0.0387001	-1.82921	-2.12537
54165	DCUN1D1	-1.08562	3.73821	-3.11872	0.00278779	0.03864	-1.85817	-2.12229
10006	ABI1	-1.08079	5.16707	-3.21588	0.00209484	0.0331534	-1.56854	-2.1152
25824	PRDX5	-1.07972	4.28853	-4.09116	0.000129724	0.00731274	0.940897	-2.11362
2101	ESRRA	-1.06789	4.66544	-3.93999	0.000214893	0.00968489	0.486402	-2.09636
9559	VPS26A	-1.06696	3.31984	-3.4729	0.000960589	0.0214225	-0.881709	-2.09501
115294	PCMTD1	-1.05474	4.6966	-3.14637	0.0025714	0.0370319	-1.77315	-2.07734
114883	OSBPL9	-1.03988	4.0989	-4.45849	3.67119e-05	0.00397496	2.10757	-2.05606
6811	STX5	-1.03666	3.76022	-3.13981	0.00262124	0.0372883	-1.80282	-2.05147
55845	BRK1	-1.03331	3.69888	-4.52234	2.93381e-05	0.00345292	2.31671	-2.04671
25901	CCDC28A	-1.0274	2.37582	-3.29469	0.0016553	0.0288621	-1.31025	-2.03834
5520	PPP2R2A	-1.02483	3.68305	-3.89545	0.000248902	0.0103193	0.340395	-2.03471
754	PTTG1IP	-1.01846	6.26809	-3.26271	0.00182201	0.0304646	-1.38265	-2.02575
5051	PAFAH2	-1.01551	2.21545	-3.52855	0.000807872	0.0192814	-0.672546	-2.02162
1523	CUX1	-1.015	5.11002	-3.0419	0.00348194	0.0441004	-2.01354	-2.0209
5515	PPP2CA	-1.01399	4.50716	-3.18439	0.00229942	0.0349249	-1.67767	-2.01949
9798	IST1	-1.01305	5.26978	-3.21798	0.00208177	0.0330349	-1.55711	-2.01817
10765	KDM5B	-1.01152	4.68697	-3.58688	0.000672717	0.017163	-0.55923	-2.01603
148362	BROX	-1.00746	4.84937	-3.37686	0.00129053	0.0253214	-1.14023	-2.01037
10893	MMP24	-1.00581	2.77645	-3.50626	0.000866054	0.0202083	-0.770838	-2.00807
5504	PPP1R2	-1.00562	4.10386	-4.03617	0.000156033	0.00803093	0.768378	-2.00781
10014	HDAC5	-1.00469	4.39547	-3.31057	0.00157799	0.0281851	-1.34134	-2.00651
54793	KCTD9	-1.00297	2.45676	-3.25595	0.00185921	0.0308417	-1.42212	-2.00412
164	AP1G1	-1.00181	5.38368	-3.58319	0.000680593	0.0173142	-0.542502	-2.00251
7341	SUMO1	-1.00096	3.0376	-3.37075	0.0013148	0.0255158	-1.15265	-2.00133
51082	POLR1D	-0.998267	3.65685	-3.01783	0.00373072	0.0461018	-2.11982	-1.9976
55666	NPLOC4	-0.98938	5.26547	-3.21993	0.00206979	0.0328741	-1.54298	-1.98533
54187	NANS	-0.983746	3.65751	-2.99248	0.00401048	0.048387	-2.18373	-1.97759
144363	LYRM5	-0.977061	2.4916	-3.55318	0.000747934	0.018456	-0.610512	-1.96845
826	CAPNS1	-0.975669	4.7455	-3.62991	0.000587131	0.0157488	-0.429004	-1.96655
152006	RNF38	-0.974746	4.01996	-3.17481	0.00236528	0.0353836	-1.71165	-1.96529
11079	RER1	-0.972878	4.66061	-3.58106	0.000685164	0.0173807	-0.572769	-1.96275
23394	ADNP	-0.972794	3.93923	-3.37244	0.00130805	0.0254403	-1.17675	-1.96264
9368	SLC9A3R1	-0.960099	4.55521	-3.12137	0.00276639	0.0384071	-1.83813	-1.94544
8683	SRSF9	-0.958591	4.08836	-4.41102	4.33329e-05	0.00411477	1.95397	-1.94341
5934	RBL2	-0.955846	4.83247	-3.86304	0.000276846	0.0106869	0.255442	-1.93972
1351	COX8A	-0.955504	2.32163	-3.09428	0.00299324	0.0402963	-1.84923	-1.93926
6613	SUMO2	-0.955085	3.39346	-3.70736	0.000458599	0.0137557	-0.212954	-1.93869
9412	MED21	-0.944616	2.48902	-3.2583	0.00184616	0.0306663	-1.43511	-1.92468
7110	TMF1	-0.941267	4.90651	-3.15896	0.00247812	0.0363206	-1.72677	-1.92021
5170	PDPK1	-0.930779	4.23322	-3.12907	0.00270487	0.0380201	-1.82547	-1.90631
6141	RPL18	-0.921196	5.48445	-2.97638	0.0041981	0.04983	-2.16195	-1.89369
1656	DDX6	-0.919809	5.2794	-3.77796	0.000365258	0.0122607	0.0169228	-1.89187
378	ARF4	-0.917878	4.78638	-3.34628	0.00141634	0.0265576	-1.23204	-1.88933
5824	PEX19	-0.914518	2.27225	-3.15341	0.00251887	0.036572	-1.6935	-1.88494
10150	MBNL2	-0.907758	3.64486	-3.01866	0.00372186	0.0460704	-2.11944	-1.87613
740	MRPL49	-0.906673	2.97946	-3.22034	0.00206726	0.0328634	-1.57149	-1.87472
10569	SLU7	-0.906547	4.07186	-3.04163	0.00348471	0.044104	-2.0597	-1.87455
84299	MIEN1	-0.90494	2.91761	-3.03074	0.00359528	0.0451171	-2.06292	-1.87247
10513	APPBP2	-0.899527	3.45815	-4.0823	0.000133653	0.00739337	0.914009	-1.86545
22872	SEC31A	-0.891956	5.14606	-3.03108	0.00359183	0.0451061	-2.04038	-1.85569
56271	BEX4	-0.876139	2.2359	-3.33398	0.00147019	0.0270811	-1.21272	-1.83546
6726	SRP9	-0.866261	3.95103	-3.13957	0.00262306	0.0372883	-1.80538	-1.82293
286451	YIPF6	-0.865244	3.28254	-3.09645	0.00297445	0.0402722	-1.90466	-1.82165
998	CDC42	-0.863189	5.99794	-3.03201	0.00358228	0.04505	-2.0039	-1.81905
130074	FAM168B	-0.855323	3.97498	-3.38304	0.00126642	0.0250981	-1.14843	-1.80916
10904	BLCAP	-0.851964	3.63923	-3.21101	0.00212529	0.0333673	-1.61619	-1.80496
5531	PPP4C	-0.796693	4.34648	-3.08711	0.00305608	0.0408635	-1.93521	-1.73712
7259	TSPYL1	-0.788298	4.39392	-3.15303	0.00252162	0.0365821	-1.75529	-1.72704
9550	ATP6V1G1	-0.783185	4.75556	-3.12151	0.00276524	0.0384071	-1.82882	-1.72093
51552	RAB14	-0.778687	4.17968	-2.98927	0.00404719	0.0486897	-2.18936	-1.71557
4351	MPI	-0.777017	3.0876	-3.02005	0.00370707	0.0460303	-2.10217	-1.71358
1975	EIF4B	-0.776054	5.24549	-2.98662	0.00407784	0.0489258	-2.15016	-1.71244
7812	CSDE1	-0.773757	6.26897	-3.40795	0.00117349	0.0241177	-0.991766	-1.70972
5537	PPP6C	-0.764933	3.65976	-3.27595	0.00175114	0.0296991	-1.44105	-1.69929
64743	WDR13	-0.757746	3.43133	-3.00947	0.00382086	0.0466623	-2.14275	-1.69085
51534	VTA1	-0.755927	2.85648	-3.01623	0.00374783	0.0461875	-2.09442	-1.68872
5094	PCBP2	-0.750185	4.01533	-3.11795	0.00279404	0.03864	-1.86064	-1.68201
8667	EIF3H	-0.746827	4.20674	-3.33346	0.0014725	0.0270955	-1.28136	-1.6781
55108	BSDC1	-0.744589	4.16496	-3.09672	0.00297209	0.0402722	-1.91113	-1.6755
29068	ZBTB44	-0.74157	3.99266	-3.46981	0.000969829	0.0215805	-0.903828	-1.67199
28972	SPCS1	-0.731621	3.00193	-3.10198	0.002927	0.0398885	-1.8822	-1.6605
10552	ARPC1A	-0.729665	3.78306	-3.00375	0.00388377	0.0472357	-2.15819	-1.65825
3093	UBE2K	-0.725266	3.25677	-3.02347	0.00367099	0.0457765	-2.09869	-1.65321
59343	SENP2	-0.719026	2.93261	-3.01993	0.00370835	0.0460303	-2.08869	-1.64607
9276	COPB2	-0.701421	4.48078	-3.15534	0.00250465	0.0364251	-1.74694	-1.62611
283459	GATC	-0.682914	3.41094	-2.98845	0.00405666	0.0487576	-2.19624	-1.60538
51128	SAR1B	-0.678868	3.69457	-3.19723	0.00221384	0.0341243	-1.65391	-1.60088
23588	KLHDC2	-0.617909	3.3297	-2.98721	0.004071	0.0488768	-2.19795	-1.53465

## Sheet: ST-08.
Supplemental Table 8. Expression of pattern recognition receptor genes in urinary cells matched to kidney allograft biopsies.

[truncated: 45 more sheets: ST-09A., ST-09B., ST-09C, ST-10A., ST-10B., ST-10C., ST-11., ST-12., ST-13., ST-14., ST-15., ST-16., ST-17., ST-18., ST-19., ST-20A., ST-20B., ST-21., ST-22., ST-23. …]
