# Supplementary material for: Benchmarking urinary cell transcriptomes for noninvasive differentiation of BK polyomavirus–associated nephropathy from T cell–mediated rejection
Source: JCI Insight. 2026 Jun 8;11(11):e201060. doi: 10.1172/jci.insight.201060 (PMC13313547; doi:10.1172/jci.insight.201060)
Supplement: Supporting data values [file jciinsight-11-201060-s340.xlsx]

## Sheet: Fig.1
Not applicable, no associated source data.

## Sheet: Fig.2B
Source data available in Supplemental Table 1D.

## Sheet: Fig.2C
Source data available in Supplemental Table 1E.

## Sheet: Fig.3A
Source data for all genes available in fastq files submitted in GEO (GSE142667 and GSE312597).

## Sheet: Fig.3B
Source data for DE genes available in Supplemental Tables 2 and 3.
Source data for all genes available in fastq files submitted in GEO (GSE142667 and GSE312597).
Source data for housekeeping genes at PMID 23810203.

## Sheet: Fig.3C
Source data for all genes available in fastq files submitted in GEO (GSE142667 and GSE312597).

## Sheet: Fig.3D
Source data for DE genes available in Supplemental Tables 2 and 3.
Source data for all genes available in fastq files submitted in GEO (GSE142667 and GSE312597).
Source data for housekeeping genes at PMID 23810203.

## Sheet: Fig.4A
Source data available in Supplemental Table 11.
Source data for all genes available in fastq files submitted in GEO (GSE142667 and GSE312597).
Source data for housekeeping genes at PMID 23810203.

## Sheet: Fig.4B
Source data available in Supplemental Table 12.
Source data for all genes available in fastq files submitted in GEO (GSE142667 and GSE312597).
Source data for housekeeping genes at PMID 23810203.

## Sheet: Fig.5A
IL4I1	Condition
2.04716	TCMR
3.23522	TCMR
2.47681	TCMR
5.04368	TCMR
0.688476	TCMR
1.76616	TCMR
4.73142	TCMR
3.6109	TCMR
0.26315	TCMR
1.36183	TCMR
3.94089	TCMR
1.74572	TCMR
3.69247	TCMR
1.72616	TCMR
3.06086	TCMR
0.532534	TCMR
1.92705	TCMR
2.25439	TCMR
2.77599	TCMR
2.26417	TCMR
3.08538	TCMR
1.44187	BKVN-P
2.27474	BKVN-P
5.85618	BKVN-P
3.63989	BKVN-P
6.74088	BKVN-N
3.01882	BKVN-N
4.15651	BKVN-N
4.23166	BKVN-P
3.79326	BKVN-N
5.99854	BKVN-P
4.65277	BKVN-P
1.21047	NR
0.699441	NR
0.986273	NR
1.74638	NR
2.54742	NR
2.153	NR
2.27595	NR
1.29627	NR
3.77963	NR
3.40543	NR
0.822978	NR
1.66217	NR
1.40973	NR
0.57461	NR
1.65396	NR
1.30757	NR
2.24573	NR
2.55505	NR
1.29659	NR
1.62496	NR
1.69489	NR
1.98539	NR
4.01757	NR
0.363635	NR
1.79151	NR
2.09679	NR

[truncated: 49 more sheets: Fig.6A, Fig.6B, Fig.6C, Fig.6D, Fig.7A, Fig.7B, Fig.8A, Fig.8B, Fig.9A, Fig.9B, Fig.9C, Fig.9D, Fig.10A, Fig.10B, Fig.11A, Fig.11B, Fig.11C, Fig.12A, Fig.12B, Fig.12C …]
